# Supplementary material for: Latent Effects of Hsp90 Mutants Revealed at Reduced Expression Levels
Source: PLoS Genet. 2013 Jun 27;9(6):e1003600. doi: 10.1371/journal.pgen.1003600 (PMC3694843; doi:10.1371/journal.pgen.1003600)
Supplement: Table S2 — Apparent selection coefficients for Hsp90 amino acid substitutions under different promoter strengths. (XLSX) [file pgen.1003600.s013.xlsx]

## Sheet: Sheet1
Table of experimentally measured selection coefficients for Hsp90 Mutants
		Promoter constructs
position	Amino acid	GPD	TEF	TEFdter	CYC	ADH	CYCdter	ADHdter
582	A	0.0376337	0.0385664	0.0281943	0.0489871	0.0130192	0.0443924	0.0597145
582	C		0.0221224		0.0395781	0.024782	0.0567488
582	D	0.0214549	0.0442432		0.0164777	-0.074854	-0.0421216	-0.31445
582	E	0.0329627	0.0306321	-0.00111132	0.0452964	0.0188182	0.067713	0.0090687
582	F		0.034829		0.0573657	0.00834523	-0.0126855	-0.0586984
582	G			-0.0452636	-0.0079556	-0.0235504	-0.0338156
582	H	0.0249399	0.0139	0.0118189	0.0175973	-0.0204495	0.0211393	-0.0504667
582	I	0.0369175	0.0390545	0.0259938	0.0318231	-0.0196338	0.0405367	-0.00683191
582	K	0.0390235	0.026213	0.0133913	0.00703072	0.0255312	-0.00787878	0.0518472
582	L	0.0316929	0.0235045	-0.0130562	-0.00205461	-0.0535668	-0.0915777	-0.234432
582	M	0.0438491	0.0262472	0.0348558	0.0334089	0.0225316	0.0490238	0.0135954
582	N	0.0476864	0.0416577	0.00809891	0.0336621	-0.00366619	0.0246083	-0.0712107
582	P	0.0398648	0.0249049	0.00872899	0.0198056	0.00764596	0.0506142	-0.00626478
582	Q	0.0132669	0.0176335	0.00661728	0.00604321	0.0195453	0.0438702	0.0157692
582	R	0.0273752	0.0233885	-0.0205845	-3.37676e-05	0.0219223	0.0362797	0.174289
582	S	0.0474735	0.0192202	0.00697677	0.0443516	0.0198361	0.0187571	0.124863
582	T	0.0382031	0.0382381	0.0291131	0.0224096	0.0100669	0.0561282	0.00779786
582	V	0.0263505	0.0286777	0.0276253	0.0310078	-0.0287938	0.0191064	-0.0553515
582	W				0.0183412	-0.014128	-0.0749923
582	Y		0.0236539		0.0396146	-0.0241994	-0.00551366
582	*	null-like	null-like	null-like	null-like	null-like	null-like	null-like
583	A	0.0310357	0.0058267	-0.0348092	-0.0192059	-0.105408	-0.0700246	-0.167372
583	C	0.0183002	-0.00035919	-0.019403	-0.00408607	-0.061132	-0.0610906	-0.0963218
583	D	-0.00970982	-0.0851655	-0.163726	-0.198853	-0.385156	-0.431042	null-like
583	E	0.0147956	-0.0298718	-0.116092	-0.318296	-0.395555	null-like	null-like
583	F	0.0131328	0.00658364	0.00669222	0.0109296	0.0111125	0.0356455	0.0416699
583	G	0.0448793	-0.00235263	-0.0337915	-0.0453529	-0.141871	-0.157235	-0.279121
583	H	0.0229466	0.0173003	-0.00686442	0.0315704	0.0127428	0.046857	0.0530997
583	I	0.0018211	-0.0133043	-0.0571655	-0.070053	-0.158286	-0.188611	-0.260977
583	K	-0.0106367	-0.0782008	-0.169248	-0.211927	-0.443058	null-like	null-like
583	L	0.0217556	0.00427992	-0.0114682	0.00641987	-0.0175939	0.012245	-0.0340791
583	M	0.014233	-0.00768901	-0.0313126	-0.0405973	-0.0942393	-0.166027	-0.192746
583	N	0.0120304	-0.00225609	-0.0574549	-0.0433715	-0.102734	-0.126718	-0.161087
583	P	-0.0348879	-0.0935409	-0.279196	-0.346067	null-like	null-like	null-like
583	Q	0.017154	-0.00659901	-0.06203	-0.0874247	-0.223438	-0.281008	-0.360526
583	R	0.00941415	-0.0256226	-0.100143	-0.129486	-0.237162	-0.329076	-0.342702
583	S	0.0094869	-0.00443961	-0.0541315	-0.0777294	-0.188469	-0.256883	-0.363431
583	T	0.00810368	0.00109019	-0.052316	-0.0588869	-0.167798	-0.218671	-0.351494
583	V	0.0128688	-0.0136886	-0.0481573	-0.0847218	-0.180915	-0.241279	-0.339057
583	W		0.0285454	0.0350401	0.0202281	0.0001079	0.0648811	-0.318538
583	Y	0.0198119	0.0168821	0.00673285	0.0311114	0.0283924	0.111717	0.151281
583	*	null-like	null-like	null-like	null-like	null-like	null-like	null-like
584	A	0.0224636	-0.000131709	0.00571946	0.0189945	0.0193975	0.051106	0.0505013
584	C	0.0178324	0.00247579	0.00351931	0.0286528	0.00460159	0.0588228	0.0258837
584	D	0.00631922	-0.024217	-0.0368431	-0.0989927	-0.324157	-0.435808	null-like
584	E	-0.0102817	-0.0381325	-0.189762	null-like	null-like	null-like	null-like
584	F	0.0189677	0.0214632	0.0250893	0.0219851	-0.152493	null-like	-0.390474
584	G	0.0135762	0.00762619	0.00280547	0.0250402	0.0230882	0.0308289	0.0454106
584	H	0.000721413	-0.00759642	-0.0340232	0.00406279	-0.0783728	-0.0502144	-0.161707
584	I	-0.219093	-0.219893	null-like	null-like	null-like	null-like	null-like
584	K	-0.0140195	-0.0436193	-0.190992	null-like	null-like	null-like	null-like
584	L	-0.0351437	-0.0464263	-0.11847	-0.129001	-0.378934	-0.425778	-0.417596
584	M	0.0159321	0.00185907	0.0180051	0.0260694	-0.0148329	0.07668	-0.0192084
584	N	0.001584	-0.0193369	-0.0441277	-0.0556495	-0.194969	-0.210759	-0.412932
584	P	null-like	null-like	null-like	null-like	null-like	null-like	null-like
584	Q	0.0105773	0.00259813	-0.026854	-0.0706449	-0.337914	-0.37334	-0.407391
584	R	-0.0140558	-0.0415985	-0.109906	-0.300863	null-like	null-like	null-like
584	S	0.00853436	-0.000771553	-0.000693698	0.0244563	-0.00368668	0.0210745	0.0131891
584	T	0.00120043	-0.0164912	-0.033634	-0.0232454	-0.0976829	-0.0938476	-0.159012
584	V	-0.0297026	-0.0488337	-0.0929051	-0.110256	-0.240239	-0.295567	null-like
584	W	-0.00596446	0.0103425	-0.007545	-0.0099383	-0.211672	-0.0730212	null-like
584	Y	0.0265528	0.0311168	0.0146569	-0.031961	-0.402403	null-like	null-like
584	*	null-like	null-like	null-like	null-like	null-like	null-like	null-like
585	A	-0.0389447	-0.0834085	-0.152172	-0.155521	-0.262543	-0.295105	-0.338162
585	C	-0.0279644	-0.0612721	-0.106407	-0.084586	-0.156206	-0.37514	-0.264394
585	D	null-like	null-like	null-like	null-like	null-like	null-like	null-like
585	E	null-like	null-like	null-like	null-like	null-like	null-like	null-like
585	F	0.018702	0.00778289	0.010933	0.0192418	0.0447585	0.0234875	0.0953235
585	G	null-like	null-like	null-like	null-like	null-like	null-like	null-like
585	H	-0.00877911	-0.0218037	-0.0490379	-0.0668523	-0.137174	-0.112806	-0.251397
585	I	-0.0444052	-0.0720989	-0.138117	-0.116863	-0.169628	-0.268962	-0.181862
585	K	null-like	null-like	null-like	null-like	null-like	null-like	null-like
585	L	0.00577837	-0.0292277	-0.0783168	-0.0712891	-0.0875089	-0.146545	-0.111175
585	M	0.0160683	-0.0103343	-0.0473405	-0.0323245	-0.0173517	-0.0426389	-0.0345533
585	N	-0.0227751	-0.0471774	-0.0989341	-0.0930815	-0.209762	-0.272102	-0.248222
585	P	-0.0314531	-0.061838	-0.125492	-0.113987	-0.206658	-0.339132	-0.324955
585	Q	-0.0258221	-0.0589859	-0.125744	-0.129359	-0.194618	-0.264895	-0.365676
585	R	-0.101445	-0.14896	-0.295892	-0.302426	-0.357017	-0.41676	null-like
585	S	-0.111562	-0.155455	-0.270141	-0.222826	-0.314924	-0.364727	null-like
585	T	-0.0842232	-0.118836	-0.185414	-0.170847	-0.317095	-0.371277	null-like
585	V	-0.029096	-0.0587456	-0.119837	-0.111294	-0.189265	-0.219787	-0.305847
585	W	0	0	0	0	0	0	0
585	Y	0.0127956	-0.0112427	-0.0237602	0.00644457	-0.0258908	-0.00498906	-0.0155511
585	*	null-like	null-like	null-like	null-like	null-like	null-like	null-like
586	A	-0.0320481	-0.0514228	-0.0445036	-0.0378114	-0.0821605	-0.105165	-0.311047
586	C	-0.0189864	-0.0341247	-0.0345743	-0.0381367	-0.0615046	-0.0591845	-0.143492
586	D	null-like	-0.302589	-0.337339	-0.241979	null-like	null-like	null-like
586	E	null-like	null-like	null-like	null-like	null-like	null-like	null-like
586	F	null-like	null-like	null-like	null-like	null-like	null-like	null-like
586	G	0.0170687	0.00275167	0.00884502	0.0337466	0.0299419	0.0186357	0.0291057
586	H	-0.179558	-0.215656	-0.292461	null-like	null-like	null-like	null-like
586	I	null-like	null-like	null-like	null-like	null-like	null-like	null-like
586	K	-0.278136	-0.267417	-0.313562	null-like	null-like	null-like	null-like
586	L	null-like	null-like	null-like	null-like	null-like	null-like	null-like
586	M	null-like	null-like	null-like	null-like	null-like	null-like	null-like
586	N	0.0211827	0.00194624	0.011427	0.0265785	-0.0123335	0.0517842	-0.00495661
586	P	-0.164912	-0.131787	-0.154975	-0.163117	-0.303178	null-like	null-like
586	Q	-0.276676	-0.253466	null-like	null-like	null-like	null-like	null-like
586	R	null-like	null-like	null-like	null-like	null-like	null-like	null-like
586	S	0.0200842	0.00375328	0.00592756	0.0235602	0.0204351	0.0217723	0.0166387
586	T	0.0285541	0.0111249	0.01101	0.00948828	-0.0693299	-0.0596124	-0.193204
586	V	null-like	null-like	null-like	null-like	null-like	null-like	null-like
586	W	null-like	null-like	null-like	null-like	null-like	null-like	null-like
586	Y	null-like	null-like	null-like	null-like	null-like	null-like	null-like
586	*	null-like	null-like	null-like	null-like	null-like	null-like	null-like
587	A	0.0166823	0.00853976	0.00522248	0.0177501	0.0219639	0.0478778	0.0346405
587	C	0.0146118	0.00122736	0.00833633	0.037135	0.00652783	0.0624646	-0.026794
587	D	null-like	null-like	null-like	null-like	null-like	null-like	null-like
587	E	null-like	null-like	null-like	null-like	null-like	null-like	null-like
587	F	-0.0971683	-0.106834	-0.211951	-0.132298	-0.34577	-0.281095	null-like
587	G	0.0156046	-0.00367671	-0.00266215	0.0346858	0.0618623	0.113974	0.132978
587	H	0.00266162	-0.0143007	-0.00499768	0.0172716	0.0152879	0.0213431	-0.0482707
587	I	-0.0376744	-0.0607336	-0.105448	-0.10056	-0.220824	-0.2581	-0.41352
587	K	-0.135179	-0.154637	-0.260318	-0.16752	-0.436738	null-like	null-like
587	L	-0.175704	-0.186679	-0.290364	-0.201881	-0.409021	-0.357114	null-like
587	M	-0.0595125	-0.0789491	-0.119316	-0.111608	-0.274567	-0.314613	null-like
587	N	-0.017459	-0.0327733	-0.0453744	-0.0360238	-0.119886	-0.172957	-0.262254
587	P	0.0131245	0.00333153	0.0115345	-0.0236552	-0.106615	-0.0813268	-0.421187
587	Q	0.00116923	-0.0234857	-0.0134572	-0.0104078	-0.0462558	-0.101811	-0.175688
587	R	-0.00111318	-0.0155678	-0.0198426	-0.0247405	-0.143959	-0.148741	-0.305949
587	S	0.0211379	0.00506899	0.0142055	0.0403529	0.052735	0.118503	0.084236
587	T	-0.0298419	-0.0447036	-0.0600079	-0.0631774	-0.123552	-0.183184	-0.283554
587	V	-3.66202e-06	-0.0111842	-0.00675747	-0.00033292	-0.0745775	-0.0787187	-0.209529
587	W	-0.0996718	-0.118443	-0.16546	-0.110088	-0.444899	null-like	null-like
587	Y	-0.0646374	-0.0749437	-0.108534	-0.104027	-0.27355	-0.300614	-0.39687
587	*	null-like	null-like	null-like	null-like	null-like	null-like	null-like
588	A	0.0146453	0.00300624	-0.00730913	-0.0256986	-0.111112	-0.105215	-0.254537
588	C	0.0154899	0.000909301	-0.00170975	0.000707755	-0.0319638	-0.0209486	-0.0928003
588	D	-0.102159	-0.0689678	-0.121568	-0.135606	-0.324882	-0.32873	null-like
588	E	-0.121307	-0.133467	-0.183943	-0.120255	-0.293443	-0.334437	null-like
588	F	0.0303988	0.00142834	0.00144322	0.0148006	0.00248662	0.0687546	0.0164136
588	G	0.0111204	0.000100071	0.00746794	0.00143892	-0.0215898	0.0266063	-0.0486486
588	H	0.0286432	0.00617356	0.0298098	0.0376737	0.0229486	0.0777797	0.0644526
588	I	-0.0364382	-0.0766067	-0.142555	-0.135049	-0.285163	-0.282103	-0.394891
588	K	-0.0258564	-0.0493674	-0.0898206	-0.0897742	-0.299473	null-like	null-like
588	L	-0.00961828	-0.0456894	-0.115208	-0.117932	-0.294634	-0.313563	null-like
588	M	0.0179511	-0.00491905	-0.00284399	-0.0175317	-0.0917681	-0.0769763	-0.412119
588	N	0.00716113	-0.00720194	-0.0286589	-0.026831	-0.0397411	0.0374568	0.02012
588	P	-0.106003	-0.128437	-0.192979	-0.174787	-0.382174	-0.368869	null-like
588	Q	0.0147126	-0.00215998	0.0232126	0.0199506	-0.0195068	0.0275426	-0.0788737
588	R	0.0127639	0.0048384	-0.0105342	-0.0170306	-0.0888621	-0.0705755	-0.159224
588	S	0.0228073	0.00525884	0.0201864	0.0216472	0.0052666	0.033988	-0.0112369
588	T	0.0191592	0.00859775	0.0226962	0.0251967	0.013702	0.0954084	0.0274769
588	V	0.00149907	-0.0219788	-0.0682871	-0.0687819	-0.167002	-0.209889	-0.35748
588	W	0.0227294	0.00356889	-0.0154107	-0.00753749	-0.0412611	0.0471238	-0.0533561
588	Y	0.025546	0.00406199	-0.000618817	0.0148435	-0.00110966	0.0578777	0.0161443
588	*	null-like	null-like	null-like	null-like	null-like	null-like	null-like
589	A	0.00743955	-8.30785e-05	-0.00545388	0.00824603	-0.0396212	0.0423203	-0.0781209
589	C	0.0173268	-0.00218792	0.0137893	0.0298906	0.0397484	0.0885717	0.076204
589	D		-0.139636	-0.257509	-0.321979	-0.420141	null-like	null-like
589	E	0.00681146	0.0041471	0.0240053	-0.0249361	-0.155819	-0.0646084	-0.32207
589	F	0.0195478	0.00780465	-0.00450304	0.0276141	0.0330459	0.0556352	0.0677789
589	G	-0.0510882	-0.0603575	-0.0986068	-0.114713	-0.209021	-0.329472	-0.292088
589	H	0.00910825	-0.00778374	-0.0155756	0.0104898	-0.0143549	0.0667107	0.00795625
589	I	0.0168525	-0.00127843	0.00218572	-0.0312257	-0.14428	-0.38738	null-like
589	K	-0.0146252	-0.0317014	-0.0816321	-0.0736867	-0.13345	-0.179946	-0.300177
589	L	0.0186038	0.00793449	0.00606594	0.0150299	0.0270998	0.0261405	0.0558195
589	M	0	0	0	0	0	0	0
589	N	-0.0242482	-0.0406661	-0.0403406	-0.0476499	-0.0994606	-0.11265	-0.174647
589	P	null-like	null-like	null-like	null-like	null-like	null-like	null-like
589	Q	0.0138546	-0.0177293	-0.0727617	null-like	null-like	null-like	null-like
589	R	0.00342358	-0.0154564	-0.0366963	-0.0435212	-0.112623	-0.0777883	-0.311023
589	S	0.00185936	-0.0132469	0.0032391	-0.0126285	-0.0438733	-0.0332761	-0.150269
589	T	0.0191825	0.00214566	0.0107661	-0.0212911	-0.10374	-0.128501	-0.360995
589	V	0.0199711	0.00857932	0.010097	-0.0366691	-0.185422	-0.376678	null-like
589	W	0.0180359	0.00163879	-0.0012534	-0.0221515	-0.0841884	-0.0256312	-0.143247
589	Y	0.0155525	0.00879104	-0.000566417	0.0272615	-0.0101827	0.0289001	-0.0117673
589	*	null-like	null-like	null-like	null-like	null-like	null-like	null-like
590	A	0.0173176	0.0122614	0.0102881	-0.000167472	-0.0950724	-0.0727615	null-like
590	C	0.0172078	0.00568876	0.00647816	-0.0577823	-0.201671	-0.236909	null-like
590	D	0.00893365	-0.00205377	0.0118354	0.0220067	-0.0204269	0.0744495	-0.0258747
590	E	0.0146302	0.00136759	0.00650704	0.01476	0.0195494	0.0392169	0.0282767
590	F	0.0122122	0.00507585	0.0155511	0.00818279	-0.0988574	-0.0440674	-0.203245
590	G	-0.00256913	-0.0139926	-0.0215057	-0.0385323	-0.171539	-0.333235	-0.413769
590	H	0.0174101	0.00794127	0.0172621	0.018025	-0.0618128	0.00982487	-0.369724
590	I	0.0143243	0.0102326	0.011332	-0.0508706	-0.244384	-0.320847	null-like
590	K	0.001375	-0.00781524	-0.0217343	-0.0653184	-0.242004	-0.34181	null-like
590	L	0.0157472	0.00643316	0.0142973	-0.00334394	-0.0663106	-0.057021	-0.311941
590	M	0.0234696	0.0138908	0.01979	0.00454949	-0.0482989	0.0204058	-0.149074
590	N	0.0108365	-0.00385266	-0.00127346	-0.01165	-0.136877	-0.0727919	-0.372141
590	P	null-like	null-like	null-like	null-like	null-like	null-like	null-like
590	Q	0.0193841	0.0160786	0.0195504	-0.0521604	-0.221157	-0.325517	null-like
590	R	0.0148111	0.0100099	0.00967347	-0.0626376	-0.415218	-0.32673	null-like
590	S	0.014652	0.0138715	0.0107967	-0.00591892	-0.109941	-0.102753	null-like
590	T	0.0147899	0.0047038	0.0165384	0.00324935	-0.0626303	-0.0186211	-0.342335
590	V	0.0181971	0.00813892	0.0102699	-0.0140908	-0.0789142	-0.084721	-0.32738
590	W	0.0235186	0.0173288	0.0215981	-0.0256456	-0.167212	-0.436169	-0.386861
590	Y	0.0114981	0.00271532	0.0156737	-0.000750965	-0.0824348	-0.0323421	-0.313684
590	*	null-like	null-like	null-like	null-like	null-like	null-like	null-like
