# Supplementary material for: Latent Effects of Hsp90 Mutants Revealed at Reduced Expression Levels
Source: PLoS Genet. 2013 Jun 27;9(6):e1003600. doi: 10.1371/journal.pgen.1003600 (PMC3694843; doi:10.1371/journal.pgen.1003600)
Supplement: Table S3 — Effects of Hsp90 mutants on function. (XLSX) [file pgen.1003600.s014.xlsx]

## Sheet: Sheet1
Table of Hsp90 mutant function estimates
		Promoter Constructs
position	Amino acid	GPD	TEF	TEFdter	CYC	ADH	CYCdter	ADHdter		Average	Standard Deviation
582	A	>0.21	>0.45	>0.71	1.16292	1.02638	1.09655	1.1089		1.09869	0.0486399
582	C		>0.45		1.12894	1.05082	1.12516			1.10164	0.0359671
582	D	>0.21	>0.45		1.05112	0.860718	0.916516	0.555736		0.846022	0.181325
582	E	>0.21	>0.45	>0.71	1.14943	1.03836	1.15123	1.01591		1.08873	0.0621098
582	F		>0.45		1.1944	1.01683	0.974075	0.901972		1.02182	0.107764
582	G			>0.71	0.976507	0.953983	0.932403			0.954297	0.0180069
582	H	>0.21	>0.45	>0.71	1.05472	0.959921	1.0448	0.915222		0.993666	0.0583835
582	I	>0.21	>0.45	>0.71	1.10196	0.961489	1.08778	0.988153		1.03485	0.0609668
582	K	>0.21	>0.45	>0.71	1.02139	1.0524	0.983816	1.09398		1.0379	0.0404752
582	L	>0.21	>0.45	>0.71	0.993861	0.898313	0.827253	0.652019		0.842862	0.12504
582	M	>0.21	>0.45	>0.71	1.1074	1.0461	1.10718	1.02394		1.07116	0.036976
582	N	>0.21	>0.45	>0.71	1.10828	0.992694	1.05235	0.882125		1.00886	0.0838127
582	P	>0.21	>0.45	>0.71	1.06187	1.01541	1.11086	0.989132		1.04432	0.0464123
582	Q	>0.21	>0.45	>0.71	1.01835	1.03987	1.09536	1.02781		1.04535	0.0298632
582	R	>0.21	>0.45	>0.71	0.999899	1.04483	1.07819	1.34894		1.11796	0.136216
582	S	>0.21	>0.45	>0.71	1.14601	1.04048	1.03965	1.23987		1.1165	0.0833301
582	T	>0.21	>0.45	>0.71	1.07038	1.02034	1.1237	1.01367		1.05702	0.0443007
582	V	>0.21	>0.45	>0.71	1.09917	0.944024	1.0404	0.90734		0.997736	0.0761029
582	W				1.05712	0.972138	0.856212			0.961823	0.0823435
582	Y		>0.45		1.12907	0.952745	0.988646			1.02349	0.0760835
582	*	<0.034	<0.067	<0.16	<0.38	<0.39	<0.38	<0.43		<0.034
583	A	>0.21	>0.45	>0.71	0.944514	0.809286	0.865072	0.740552		0.839856	0.0748079
583	C	>0.21	>0.45	>0.71	0.987841	0.88478	0.881229	0.843335		0.899296	0.0536401
583	D	>0.21	0.310467	0.398358	0.573187	0.443881	0.389209	<0.43		0.42302	0.0864927
583	E	>0.21	>0.45	0.496725	0.416539	0.433122	<0.38	<0.43		0.448795	0.034561
583	F	>0.21	>0.45	>0.71	1.03352	1.02247	1.07677	1.07494		1.05193	0.0242545
583	G	>0.21	>0.45	>0.71	0.875256	0.751512	0.721258	0.597077		0.736276	0.0989314
583	H	>0.21	>0.45	>0.71	1.10109	1.02581	1.10219	1.09635		1.08136	0.0321452
583	I	>0.21	>0.45	0.681325	0.815667	0.72669	0.674986	0.619016		0.703537	0.0656682
583	K	>0.21	0.330697	0.388859	0.553479	0.385946	<0.38	<0.43		0.414745	0.0833827
583	L	>0.21	>0.45	>0.71	1.01951	0.96542	1.0257	0.942071		0.988176	0.0354734
583	M	>0.21	>0.45	>0.71	0.887354	0.827754	0.708025	0.706146		0.78232	0.0781325
583	N	>0.21	>0.45	0.680161	0.880271	0.813674	0.768891	0.749254		0.77845	0.0666526
583	P	>0.21	0.288858	0.250749	0.386454	<0.39	<0.38	<0.43		0.308687	0.0571481
583	Q	>0.21	>0.45	0.662181	0.776759	0.634738	0.552611	0.504389		0.626136	0.0941158
583	R	>0.21	>0.45	0.538068	0.691448	0.616603	0.496033	0.52392		0.573214	0.0713919
583	S	>0.21	>0.45	0.693729	0.798186	0.682837	0.582732	0.501244		0.651746	0.101575
583	T	>0.21	>0.45	0.701331	0.841953	0.712625	0.633019	0.514234		0.680632	0.107174
583	V	>0.21	>0.45	>0.71	0.782661	0.693603	0.602871	0.527964		0.651775	0.0956577
583	W		>0.45	>0.71	1.06324	1.00022	1.14444	0.551065		0.93974	0.230152
583	Y	>0.21	>0.45	>0.71	1.09953	1.05844	1.26288	1.29704		1.17947	0.102248
583	*	<0.034	<0.067	<0.16	<0.38	<0.39	<0.38	<0.43		<0.034
584	A	>0.21	>0.45	>0.71	1.05923	1.03956	1.11199	1.09145		1.07556	0.028028
584	C	>0.21	>0.45	>0.71	1.09118	1.00925	1.13004	1.046		1.06912	0.0456017
584	D	>0.21	>0.45	>0.71	0.752102	0.510395	0.384605	<0.43		0.549034	0.152497
584	E	>0.21	>0.45	0.356287	<0.38	<0.39	<0.38	<0.43		0.356287	0
584	F	>0.21	>0.45	>0.71	1.06899	0.735369	<0.38	0.472476		0.758945	0.244095
584	G	>0.21	>0.45	>0.71	1.07908	1.04727	1.06604	1.08191		1.06857	0.0136798
584	H	>0.21	>0.45	>0.71	1.01229	0.854646	0.901295	0.748393		0.879156	0.094755
584	I	0.0469028	0.129454	<0.16	<0.38	<0.39	<0.38	<0.43		0.0881784	0.0412756
584	K	>0.21	>0.45	0.354459	<0.38	<0.39	<0.38	<0.43		0.354459	0
584	L	>0.21	>0.45	0.490982	0.692368	0.450396	0.394331	0.444511		0.494517	0.103578
584	M	>0.21	>0.45	>0.71	1.08251	0.970768	1.17305	0.966994		1.04833	0.0856681
584	N	>0.21	>0.45	>0.71	0.849772	0.673683	0.643851	0.449258		0.654141	0.142071
584	P	<0.034	<0.067	<0.16	<0.38	<0.39	<0.38	<0.43		<0.034
584	Q	>0.21	>0.45	>0.71	0.814302	0.494864	0.447612	0.454932		0.552928	0.151973
584	R	>0.21	>0.45	0.512154	0.43649	<0.39	<0.38	<0.43		0.474322	0.0378322
584	S	>0.21	>0.45	>0.71	1.07714	0.992654	1.04466	1.02321		1.03442	0.0308224
584	T	>0.21	>0.45	>0.71	0.933362	0.82202	0.823363	0.752143		0.832722	0.0648527
584	V	>0.21	>0.45	0.558628	0.728992	0.612593	0.535008	<0.43		0.608805	0.0748717
584	W	>0.21	>0.45	>0.71	0.970766	0.650611	0.859717	<0.43		0.827032	0.13273
584	Y	>0.21	>0.45	>0.71	0.909878	0.426124	<0.38	<0.43		0.668001	0.241877
584	*	<0.034	<0.067	<0.16	<0.38	<0.39	<0.38	<0.43		<0.034
585	A	>0.21	0.315361	0.419358	0.644128	0.584105	0.53556	0.52896		0.504579	0.108335
585	C	>0.21	0.391054	0.521215	0.782959	0.729796	0.445712	0.614846		0.58093	0.142612
585	D	<0.034	<0.067	<0.16	<0.38	<0.39	<0.38	<0.43		<0.034
585	E	<0.034	<0.067	<0.16	<0.38	<0.39	<0.38	<0.43		<0.034
585	F	>0.21	>0.45	>0.71	1.06004	1.09371	1.04991	1.1788		1.09561	0.0506894
585	G	<0.034	<0.067	<0.16	<0.38	<0.39	<0.38	<0.43		<0.034
585	H	>0.21	>0.45	>0.71	0.823096	0.758746	0.791526	0.6308		0.751042	0.073055
585	I	>0.21	0.350419	0.447185	0.715828	0.709945	0.5675	0.720764		0.585274	0.144618
585	K	<0.034	<0.067	<0.16	<0.38	<0.39	<0.38	<0.43		<0.034
585	L	>0.21	>0.45	0.604049	0.81282	0.839065	0.737637	0.821019		0.762918	0.0866521
585	M	>0.21	>0.45	>0.71	0.908915	0.965889	0.915535	0.941286		0.932906	0.0225575
585	N	>0.21	>0.45	0.541417	0.764582	0.653217	0.56359	0.634737		0.631509	0.0786377
585	P	>0.21	0.388724	0.474608	0.721523	0.657471	0.484736	0.54378		0.54514	0.113152
585	Q	>0.21	0.40073	0.474037	0.691689	0.674175	0.572593	0.498821		0.552008	0.105398
585	R	0.108968	0.193207	0.235747	0.434665	0.473821	0.4032	<0.43		0.308268	0.135779
585	S	0.0990593	0.185482	0.259385	0.537595	0.521001	0.456775	<0.43		0.343216	0.170199
585	T	0.130528	0.237111	0.362858	0.61799	0.518493	0.449796	<0.43		0.386129	0.165032
585	V	>0.21	0.401772	0.487727	0.726905	0.681711	0.631503	0.565639		0.582543	0.111823
585	W	>0.21	>0.45	>0.71	1	1	1	1		1	1.66533e-16
585	Y	>0.21	>0.45	>0.71	1.01959	0.949525	0.98972	0.973206		0.98301	0.025496
585	*	<0.034	<0.067	<0.16	<0.38	<0.39	<0.38	<0.43		<0.034
586	A	>0.21	0.436051	>0.71	0.894541	0.848155	0.804218	0.559641		0.708521	0.178697
586	C	>0.21	>0.45	>0.71	0.893698	0.884118	0.884714	0.774004		0.859133	0.0492959
586	D	<0.034	0.0880978	0.202959	0.510811	<0.39	<0.38	<0.43		0.267289	0.178466
586	E	<0.034	<0.067	<0.16	<0.38	<0.39	<0.38	<0.43		<0.034
586	F	<0.034	<0.067	<0.16	<0.38	<0.39	<0.38	<0.43		<0.034
586	G	>0.21	>0.45	>0.71	1.10857	1.06173	1.03939	1.05185		1.06538	0.0261587
586	H	0.0593425	0.132283	0.238738	<0.38	<0.39	<0.38	<0.43		0.143455	0.0736625
586	I	<0.034	<0.067	<0.16	<0.38	<0.39	<0.38	<0.43		<0.014
586	K	0.0345938	0.103001	0.221051	<0.38	<0.39	<0.38	<0.43		0.119548	0.0770147
586	L	<0.034	<0.067	<0.16	<0.38	<0.39	<0.38	<0.43		<0.034
586	M	<0.034	<0.067	<0.16	<0.38	<0.39	<0.38	<0.43		<0.034
586	N	>0.21	>0.45	>0.71	1.08421	0.975633	1.11357	0.991393		1.0412	0.0588789
586	P	0.0653461	0.216389	0.414117	0.631022	0.53471	<0.38	<0.43		0.372317	0.206684
586	Q	0.0348378	0.109889	<0.16	<0.38	<0.39	<0.38	<0.43		0.0723634	0.0375256
586	R	<0.034	<0.067	<0.16	<0.38	<0.39	<0.38	<0.43		<0.034
586	S	>0.21	>0.45	>0.71	1.07418	1.04172	1.04618	1.02936		1.04786	0.0163952
586	T	>0.21	>0.45	>0.71	1.02902	0.87033	0.883931	0.705536		0.872203	0.114574
586	V	<0.034	<0.067	<0.16	<0.38	<0.39	<0.38	<0.43		<0.034
586	W	<0.034	<0.067	<0.16	<0.38	<0.39	<0.38	<0.43		<0.014
586	Y	<0.034	<0.067	<0.16	<0.38	<0.39	<0.38	<0.43		<0.034
586	*	<0.034	<0.067	<0.16	<0.38	<0.39	<0.38	<0.43		<0.034
587	A	>0.21	>0.45	>0.71	1.05521	1.04491	1.10454	1.06197		1.06666	0.0226976
587	C	>0.21	>0.45	>0.71	1.12034	1.01314	1.13867	0.954213		1.05659	0.0761095
587	D	<0.034	<0.067	<0.16	<0.38	<0.39	<0.38	<0.43		<0.034
587	E	<0.034	<0.067	<0.16	<0.38	<0.39	<0.38	<0.43		<0.034
587	F	0.113698	0.259496	0.325224	0.686149	0.486139	0.552506	<0.43		0.403869	0.191386
587	G	>0.21	>0.45	>0.71	1.11181	1.13188	1.26893	1.25717		1.19245	0.0710766
587	H	>0.21	>0.45	>0.71	1.05367	1.03105	1.04525	0.918783		1.01219	0.054529
587	I	>0.21	0.393295	0.52374	0.748834	0.638238	0.581182	0.448658		0.555658	0.118052
587	K	0.0811608	0.186427	0.269186	0.623562	0.392042	<0.38	<0.43		0.310476	0.186738
587	L	0.0608324	0.15442	0.240588	0.568557	0.419425	0.464976	<0.43		0.318133	0.179608
587	M	0.17911	0.328413	0.488965	0.726276	0.569161	0.512597	<0.43		0.46742	0.174312
587	N	>0.21	>0.45	>0.71	0.899191	0.785896	0.697744	0.617456		0.750072	0.104696
587	P	>0.21	>0.45	>0.71	0.93224	0.807314	0.84504	0.440872		0.756367	0.187701
587	Q	>0.21	>0.45	>0.71	0.969413	0.911578	0.809848	0.72915		0.854997	0.0924235
587	R	>0.21	>0.45	>0.71	0.929278	0.748314	0.734245	0.565522		0.74434	0.12874
587	S	>0.21	>0.45	>0.71	1.13169	1.11134	1.28117	1.15661		1.1702	0.0660424
587	T	>0.21	>0.45	0.67003	0.83173	0.780069	0.682803	0.591792		0.711285	0.0848881
587	V	>0.21	>0.45	>0.71	0.999002	0.861197	0.849623	0.684006		0.848457	0.11166
587	W	0.110886	0.237792	0.39534	0.729331	0.384179	<0.38	<0.43		0.371506	0.207157
587	Y	0.166525	0.340972	0.515678	0.741667	0.570413	0.529001	0.465803		0.475723	0.168178
587	*	<0.034	<0.067	<0.16	<0.38	<0.39	<0.38	<0.43		<0.034
588	A	>0.21	>0.45	>0.71	0.926673	0.799998	0.804135	0.626922		0.789432	0.106738
588	C	>0.21	>0.45	>0.71	1.00213	0.938053	0.957559	0.848693		0.936608	0.0558183
588	D	0.108212	0.361369	0.483654	0.679976	0.509569	0.496424	<0.43		0.439867	0.175016
588	E	0.0909171	0.213924	0.365119	0.70918	0.546261	0.489988	<0.43		0.402565	0.206727
588	F	>0.21	>0.45	>0.71	1.04576	1.00499	1.15375	1.02896		1.05836	0.0569441
588	G	>0.21	>0.45	>0.71	1.00433	0.957733	1.05673	0.91817		0.984241	0.051784
588	H	>0.21	>0.45	>0.71	1.12223	1.04698	1.17576	1.11798		1.11574	0.0457669
588	I	>0.21	0.335656	0.438108	0.681011	0.556223	0.551273	0.467863		0.505022	0.108225
588	K	>0.21	>0.45	0.567769	0.771673	0.539086	<0.38	<0.43		0.626176	0.103546
588	L	>0.21	>0.45	0.498886	0.713725	0.544838	0.513815	<0.43		0.567816	0.0858557
588	M	>0.21	>0.45	>0.71	0.949187	0.831891	0.852698	0.450089		0.770966	0.190471
588	N	>0.21	>0.45	>0.71	0.923606	0.923556	1.08083	1.0356		0.990898	0.069191
588	P	0.104297	0.221451	0.351533	0.611462	0.446996	0.452353	<0.43		0.364682	0.165253
588	Q	>0.21	>0.45	>0.71	1.06234	0.961733	1.05879	0.870143		0.988251	0.079242
588	R	>0.21	>0.45	>0.71	0.950591	0.83678	0.864085	0.751847		0.850826	0.0709279
588	S	>0.21	>0.45	>0.71	1.06788	1.01059	1.07306	0.980578		1.03303	0.038962
588	T	>0.21	>0.45	>0.71	1.0796	1.02778	1.22013	1.04889		1.0941	0.0750615
588	V	>0.21	>0.45	0.638816	0.818607	0.713793	0.645051	0.507697		0.664793	0.101788
588	W	>0.21	>0.45	>0.71	0.977723	0.920748	1.1028	0.910553		0.977957	0.0764902
588	Y	>0.21	>0.45	>0.71	1.04589	0.997783	1.12782	1.02848		1.04999	0.0481194
588	*	<0.034	<0.067	<0.16	<0.38	<0.39	<0.38	<0.43		<0.034
589	A	>0.21	>0.45	>0.71	1.02515	0.923778	1.09183	0.871314		0.978018	0.0858806
589	C	>0.21	>0.45	>0.71	1.09537	1.08279	1.20271	1.14078		1.13041	0.0469836
589	D		0.205255	0.272076	0.412432	0.40831	<0.38	<0.43		0.324518	0.089056
589	E	>0.21	>0.45	>0.71	0.928745	0.730374	0.874833	0.547048		0.77025	0.147875
589	F	>0.21	>0.45	>0.71	1.08768	1.06835	1.12255	1.12439		1.10074	0.0237412
589	G	0.204104	0.394874	0.54233	0.720082	0.654231	0.495584	0.581696		0.513272	0.1595
589	H	>0.21	>0.45	>0.71	1.03214	0.971697	1.14882	1.01395		1.04165	0.0656456
589	I	>0.21	>0.45	>0.71	0.911829	0.747823	0.432932	<0.43		0.697528	0.198717
589	K	>0.21	>0.45	0.593222	0.807334	0.764525	0.687504	0.572223		0.684962	0.0921278
589	L	>0.21	>0.45	>0.71	1.04649	1.05571	1.05571	1.10149		1.06485	0.0214889
589	M	>0.21	>0.45	>0.71	1	1	1	1		1	1.66533e-16
589	N	>0.21	>0.45	>0.71	0.869488	0.819074	0.791785	0.730571		0.802729	0.0501261
589	P	<0.034	<0.067	<0.16	<0.38	<0.39	<0.38	<0.43		<0.034
589	Q	>0.21	>0.45	0.622917	<0.38	<0.39	<0.38	<0.43		0.622917	0
589	R	>0.21	>0.45	>0.71	0.879891	0.797553	0.851263	0.559668		0.772094	0.126156
589	S	>0.21	>0.45	>0.71	0.963048	0.915941	0.933444	0.764403		0.894209	0.0768117
589	T	>0.21	>0.45	>0.71	0.938736	0.812021	0.766032	0.50388		0.755167	0.158266
589	V	>0.21	>0.45	>0.71	0.897509	0.687163	0.444093	<0.43		0.676255	0.185267
589	W	>0.21	>0.45	>0.71	0.936365	0.844698	0.948326	0.774352		0.875935	0.0710405
589	Y	>0.21	>0.45	>0.71	1.0865	0.97984	1.06178	0.979669		1.02695	0.047995
589	*	<0.034	<0.067	<0.16	<0.38	<0.39	<0.38	<0.43		<0.034
590	A	>0.21	>0.45	>0.71	0.999498	0.826363	0.86018	<0.43		0.895347	0.0749285
590	C	>0.21	>0.45	>0.71	0.844611	0.664349	0.608608	<0.43		0.705856	0.100719
590	D	>0.21	>0.45	>0.71	1.06906	0.959964	1.16758	0.955754		1.03809	0.0874797
590	E	>0.21	>0.45	>0.71	1.04563	1.03988	1.0848	1.05034		1.05516	0.0175076
590	F	>0.21	>0.45	>0.71	1.02496	0.820072	0.912833	0.69224		0.862526	0.122182
590	G	>0.21	>0.45	>0.71	0.892674	0.707156	0.491338	0.448404		0.634893	0.178227
590	H	>0.21	>0.45	>0.71	1.0561	0.883571	1.02057	0.494469		0.863676	0.222683
590	I	>0.21	>0.45	>0.71	0.861481	0.607221	0.505411	<0.43		0.658038	0.14974
590	K	>0.21	>0.45	>0.71	0.826686	0.610301	0.481758	<0.43		0.639582	0.14233
590	L	>0.21	>0.45	>0.71	0.990035	0.875626	0.888686	0.558613		0.82824	0.161845
590	M	>0.21	>0.45	>0.71	1.01377	0.907853	1.04321	0.766089		0.932732	0.108585
590	N	>0.21	>0.45	>0.71	0.965846	0.759205	0.860126	0.49188		0.769264	0.176028
590	P	<0.034	<0.067	<0.16	<0.38	<0.39	<0.38	<0.43		<0.034
590	Q	>0.21	>0.45	>0.71	0.858301	0.637791	0.500073	<0.43		0.665388	0.147542
590	R	>0.21	>0.45	>0.71	0.833007	0.413209	0.498693	<0.43		0.581637	0.181139
590	S	>0.21	>0.45	>0.71	0.982451	0.801898	0.808263	<0.43		0.864204	0.0836537
590	T	>0.21	>0.45	>0.71	1.00981	0.882122	0.962182	0.524325		0.84461	0.190463
590	V	>0.21	>0.45	>0.71	0.958886	0.853716	0.839111	0.541041		0.798188	0.155488
590	W	>0.21	>0.45	>0.71	0.926817	0.713485	0.384258	0.476268		0.625207	0.211542
590	Y	>0.21	>0.45	>0.71	0.99775	0.847686	0.935249	0.556613		0.834325	0.168965
590	*	<0.034	<0.067	<0.16	<0.38	<0.39	<0.38	<0.43		<0.034
