# Supplementary material for: Latent Effects of Hsp90 Mutants Revealed at Reduced Expression Levels
Source: PLoS Genet. 2013 Jun 27;9(6):e1003600. doi: 10.1371/journal.pgen.1003600 (PMC3694843; doi:10.1371/journal.pgen.1003600)
Supplement: Table S4 — Sequencing counts. (XLSX) [file pgen.1003600.s015.xlsx]

## Sheet: GPD
Sequence Counts GPD Construct				Hours in Dextrose
Position	Codon	Amino acid	Low Abundance or Poor Fit	12	16	20	24	32	40	48
582	aaa	K	0	625	1047	964	1557	1141	3091	4185
582	aac	N	0	193	377	347	589	413	1279	1722
582	aag	K	0	427	718	663	1102	843	2355	3128
582	aat	N	0	503	913	777	1339	1026	2697	3581
582	aca	T	0	315	592	546	848	632	1755	2397
582	acc	T	1	176	345	335	605	391	1160	1678
582	acg	T	1	229	482	465	826	533	1539	2307
582	act	T	0	107	190	171	307	211	555	761
582	aga	R	0	286	521	421	704	556	1282	2013
582	agc	S	1	88	193	185	309	270	406	949
582	agg	R	1	25	80	138	174	138	141	536
582	agt	S	1	98	214	173	325	181	345	832
582	ata	I	0	330	559	491	814	623	1634	2239
582	atc	I	1	188	369	375	606	406	1151	1543
582	atg	M	0	140	243	236	350	302	747	1055
582	att	I	0	324	555	549	880	607	1711	2373
582	caa	Q	0	13219	17415	13505	24940	19323	54442	47078
582	cac	H	0	223	296	283	481	378	1056	1214
582	cag	Q	0	130	209	200	335	230	680	758
582	cat	H	0	190	327	229	470	338	869	1015
582	cca	P	0	116	173	167	330	202	600	744
582	ccc	P	0	593	1066	970	1677	1186	3481	4635
582	ccg	P	0	335	591	551	912	709	1927	2345
582	cct	P	0	250	433	376	630	421	1228	1787
582	cga	R	0	123	255	196	281	212	582	796
582	cgc	R	0	738	1122	966	1655	1246	3016	4317
582	cgg	R	0	311	460	367	726	468	877	1831
582	cgt	R	1	142	251	192	344	250	400	831
582	cta	L	0	210	359	296	604	425	1097	1377
582	ctc	L	0	368	470	432	818	561	1562	2205
582	ctg	L	0	136	241	198	401	259	704	931
582	ctt	L	0	146	214	232	379	248	619	922
582	gaa	E	0	256	429	377	656	479	1211	1726
582	gac	D	1	74	195	137	260	177	483	703
582	gag	E	0	86	158	144	272	165	428	653
582	gat	D	0	62	105	79	149	102	243	388
582	gca	A	0	65	93	111	166	109	338	452
582	gcc	A	1	218	407	462	622	393	1377	1710
582	gcg	A	0	291	534	501	855	588	1680	2006
582	gct	A	1	105	151	198	239	154	536	728
582	gga	G	1	166	303	238	428	308	476	1149
582	ggc	G	1	207	466	534	863	532	761	2385
582	ggg	G	1	141	349	378	568	407	385	1666
582	ggt	G	1	28	64	58	104	67	40	306
582	gta	V	0	172	366	330	509	390	1039	1419
582	gtc	V	0	73	133	72	155	95	281	394
582	gtg	V	0	71	111	104	185	114	294	459
582	gtt	V	1	42	73	83	154	97	218	364
582	taa	*	0	402	342	172	254	129	258	272
582	tac	Y	1	173	306	271	444	379	212	1230
582	tag	*	0	144	145	61	124	40	31	100
582	tat	Y	1	277	483	376	683	452	377	1717
582	tca	S	0	99	155	161	265	199	529	751
582	tcc	S	1	29	64	56	116	69	155	291
582	tcg	S	1	197	400	432	653	472	950	1646
582	tct	S	1	39	51	58	92	63	60	246
582	tga	*	1	40	30	15	37	12	11	21
582	tgc	C	1	239	409	379	616	463	110	1628
582	tgg	W	1	201	295	305	549	421	146	1595
582	tgt	C	1	413	743	661	1135	813	80	3189
582	tta	L	0	279	410	407	630	455	1228	1721
582	ttc	F	1	123	218	214	342	196	424	941
582	ttg	L	1	108	213	202	302	224	329	847
582	ttt	F	1	128	237	212	352	243	207	938
583	aaa	K	0	263	425	357	612	388	966	1066
583	aac	N	0	281	427	381	635	498	992	1526
583	aag	K	0	222	372	347	489	344	916	957
583	aat	N	0	473	711	615	1057	808	1949	2346
583	aca	T	0	323	589	440	771	615	1248	1834
583	acc	T	1	72	216	273	529	389	1084	1385
583	acg	T	0	163	286	252	430	349	679	1063
583	act	T	0	332	479	441	711	483	854	1597
583	aga	R	0	392	688	637	1036	728	1517	2158
583	agc	S	1	118	210	195	283	261	369	813
583	agg	R	0	183	254	256	450	341	768	858
583	agt	S	1	295	481	486	724	543	375	1728
583	ata	I	0	355	490	401	736	509	1417	1423
583	atc	I	0	333	506	434	698	535	1301	1505
583	atg	M	0	464	713	608	1114	816	1964	2361
583	att	I	0	548	836	693	1192	879	2076	2456
583	caa	Q	0	412	726	579	1022	782	1919	2245
583	cac	H	0	420	710	624	1115	845	2054	2836
583	cag	Q	0	259	359	340	589	416	1046	1355
583	cat	H	0	785	1126	828	1528	1194	2810	3765
583	cca	P	0	742	1135	895	1670	957	2543	2374
583	ccc	P	1	571	1275	1492	3084	1807	5362	4558
583	ccg	P	1	75	186	211	482	262	800	748
583	cct	P	0	256	411	296	575	320	861	736
583	cga	R	0	215	368	356	552	420	871	1239
583	cgc	R	0	265	455	347	562	468	957	1355
583	cgg	R	0	190	321	246	506	378	843	1059
583	cgt	R	0	198	298	263	413	322	728	940
583	cta	L	0	286	413	345	691	516	1347	1515
583	ctc	L	0	613	878	725	1334	978	2766	3205
583	ctg	L	0	303	381	299	633	461	1285	1461
583	ctt	L	0	254	303	255	545	385	1008	1200
583	gaa	E	0	87	180	143	240	170	465	534
583	gac	D	1	186	324	339	530	354	776	920
583	gag	E	0	83	150	132	218	154	373	448
583	gat	D	0	185	245	215	446	221	668	647
583	gca	A	0	264	460	395	745	570	1184	1888
583	gcc	A	1	83	289	386	723	483	1438	1943
583	gcg	A	1	49	73	76	101	108	198	332
583	gct	A	0	272	447	397	716	493	1260	1730
583	gga	G	1	65	100	113	185	150	322	495
583	ggc	G	1	171	384	296	511	459	383	1281
583	ggg	G	1	82	156	184	252	180	469	657
583	ggt	G	0	71	132	93	151	102	202	351
583	gta	V	0	111	213	168	324	214	538	621
583	gtc	V	0	116	176	119	254	167	466	637
583	gtg	V	1	25	43	24	49	31	75	115
583	gtt	V	0	169	287	246	412	265	733	817
583	taa	*	0	69	54	37	73	17	38	47
583	tac	Y	0	244	405	336	625	439	975	1486
583	tag	*	0	196	149	81	121	46	126	131
583	tat	Y	1	385	632	524	892	619	785	2210
583	tca	S	0	330	472	402	665	474	1310	1478
583	tcc	S	1	152	253	326	630	451	1338	1472
583	tcg	S	0	349	566	461	764	552	1519	1656
583	tct	S	0	332	486	418	736	547	1489	1584
583	tga	*	0	103	100	50	80	27	81	76
583	tgc	C	0	356	556	511	933	618	1460	2213
583	tgg	W	1	10	33	26	47	27	88	93
583	tgt	C	0	631	864	768	1373	977	2298	3228
583	tta	L	0	583	758	716	1206	886	2371	2810
583	ttc	F	0	674	918	842	1560	1137	3084	3568
583	ttg	L	0	125	173	145	242	176	522	604
583	ttt	F	0	13219	17415	13505	24940	19323	54442	47078
584	aaa	K	0	656	899	674	1265	815	2296	2369
584	aac	N	0	627	811	667	1124	794	2120	2452
584	aag	K	0	166	264	186	316	189	558	638
584	aat	N	0	336	478	403	649	491	1393	1461
584	aca	T	0	208	305	225	404	273	772	866
584	acc	T	0	268	345	314	530	401	1038	1157
584	acg	T	0	152	240	188	317	222	526	671
584	act	T	0	208	304	268	416	299	788	953
584	aga	R	0	290	428	309	551	373	1016	1079
584	agc	S	0	184	220	192	305	244	679	845
584	agg	R	0	392	545	433	717	510	1342	1369
584	agt	S	0	376	484	453	704	572	1454	1746
584	ata	I	0	332	391	244	435	135	356	177
584	atc	I	1	89	116	43	127	30	79	51
584	atg	M	0	404	578	463	750	592	1578	2020
584	att	I	0	327	368	262	459	136	381	135
584	caa	Q	0	177	266	181	356	238	676	777
584	cac	H	0	327	504	375	622	472	1054	1519
584	cag	Q	0	162	237	215	314	249	675	839
584	cat	H	0	328	472	373	686	498	1042	1565
584	cca	P	0	65	61	19	37	5	24	15
584	ccc	P	0	1152	1195	482	777	218	553	420
584	ccg	P	0	169	185	82	103	31	88	58
584	cct	P	0	132	125	42	74	20	59	30
584	cga	R	0	293	374	296	559	312	908	1020
584	cgc	R	0	429	578	466	863	540	1396	1538
584	cgg	R	0	268	373	274	485	359	893	1013
584	cgt	R	0	188	224	206	339	230	602	622
584	cta	L	0	330	494	362	673	385	992	1057
584	ctc	L	0	355	472	352	601	416	976	1015
584	ctg	L	0	167	222	180	309	182	557	502
584	ctt	L	0	108	122	83	169	98	258	242
584	gaa	E	0	129	170	138	256	185	524	462
584	gac	D	0	180	235	208	343	251	686	773
584	gag	E	0	82	138	95	151	117	295	295
584	gat	D	0	200	270	220	375	300	759	846
584	gca	A	0	204	281	250	426	309	899	1053
584	gcc	A	0	438	609	538	913	701	1959	2178
584	gcg	A	0	363	523	443	759	568	1652	1912
584	gct	A	0	174	275	249	368	300	809	969
584	gga	G	0	280	428	370	565	456	1140	1481
584	ggc	G	1	313	512	439	798	512	434	2330
584	ggg	G	0	1233	1798	1518	2754	2164	5476	6610
584	ggt	G	0	13219	17415	13505	24940	19323	54442	47078
584	gta	V	0	439	573	414	820	467	1440	1299
584	gtc	V	0	189	272	177	365	198	617	548
584	gtg	V	0	582	704	569	1032	647	1820	1626
584	gtt	V	0	378	511	392	671	443	1257	1026
584	taa	*	0	305	225	90	168	61	220	137
584	tac	Y	0	195	293	224	384	319	860	1091
584	tag	*	0	117	100	39	72	37	89	65
584	tat	Y	0	316	400	359	615	452	1304	1632
584	tca	S	0	182	252	194	342	248	644	812
584	tcc	S	0	114	169	120	203	160	408	518
584	tcg	S	0	125	185	159	262	173	478	569
584	tct	S	0	230	319	252	417	337	813	1051
584	tga	*	0	248	204	117	153	63	201	180
584	tgc	C	0	313	402	377	645	450	1192	1549
584	tgg	W	0	162	180	155	283	180	513	581
584	tgt	C	0	568	712	621	1122	802	2306	2737
584	tta	L	0	312	402	287	511	356	937	927
584	ttc	F	0	155	233	175	343	237	634	760
584	ttg	L	0	89	127	88	155	92	269	237
584	ttt	F	0	232	305	256	450	323	1015	1168
585	aaa	K	0	418	474	246	434	114	357	184
585	aac	N	0	474	666	537	960	565	1669	1562
585	aag	K	0	210	228	123	198	51	148	78
585	aat	N	0	332	449	306	577	398	1104	973
585	aca	T	0	265	381	264	407	202	540	482
585	acc	T	0	161	248	212	284	168	394	264
585	acg	T	0	388	608	419	723	415	1069	746
585	act	T	0	180	283	205	289	204	435	357
585	aga	R	0	422	499	403	626	347	927	541
585	agc	S	1	57	67	58	72	42	119	76
585	agg	R	0	136	186	118	219	89	304	179
585	agt	S	0	214	274	211	359	156	439	267
585	ata	I	0	443	585	488	740	507	1262	1139
585	atc	I	0	358	517	463	662	417	1088	975
585	atg	M	0	214	338	290	509	330	980	1125
585	att	I	0	531	776	608	906	601	1639	1405
585	caa	Q	0	188	271	234	398	259	680	645
585	cac	H	0	110	174	141	212	160	418	408
585	cag	Q	0	356	479	374	651	420	1060	1049
585	cat	H	0	137	212	147	278	199	505	561
585	cca	P	0	160	234	200	316	208	516	484
585	ccc	P	0	979	1532	1201	1746	1261	3113	3203
585	ccg	P	0	523	760	604	842	676	1719	1760
585	cct	P	0	168	216	193	329	171	474	481
585	cga	R	0	237	346	229	344	215	579	272
585	cgc	R	0	239	299	233	369	209	561	326
585	cgg	R	0	357	462	346	587	281	934	481
585	cgt	R	0	134	177	119	195	102	313	176
585	cta	L	0	311	472	360	616	432	1232	1317
585	ctc	L	0	288	409	347	552	437	1186	1339
585	ctg	L	0	358	509	441	734	514	1427	1631
585	ctt	L	0	217	331	313	460	347	1018	1014
585	gaa	E	0	289	305	156	250	73	180	104
585	gac	D	0	317	272	139	211	70	154	103
585	gag	E	0	209	244	129	160	64	161	100
585	gat	D	0	161	173	90	111	45	129	88
585	gca	A	0	100	149	110	169	118	290	267
585	gcc	A	0	447	664	542	856	527	1484	1346
585	gcg	A	0	354	459	396	630	450	991	984
585	gct	A	1	33	42	46	66	42	108	85
585	gga	G	0	238	192	127	139	44	126	80
585	ggc	G	0	360	399	193	255	86	234	126
585	ggg	G	0	2109	2110	1030	1569	457	1169	774
585	ggt	G	0	306	311	118	204	63	138	101
585	gta	V	0	547	719	546	893	629	1640	1627
585	gtc	V	0	226	280	256	348	281	687	696
585	gtg	V	0	352	447	369	613	420	989	1006
585	gtt	V	0	325	461	380	589	390	1033	1008
585	taa	*	0	377	304	104	168	83	189	155
585	tac	Y	0	261	409	325	604	456	1183	1345
585	tag	*	0	299	282	123	181	82	215	161
585	tat	Y	0	458	720	544	914	638	1956	2079
585	tca	S	0	280	379	271	489	232	645	370
585	tcc	S	0	141	204	133	201	106	306	178
585	tcg	S	0	194	309	208	297	165	412	259
585	tct	S	0	183	260	198	290	125	404	201
585	tga	*	0	474	375	202	306	116	307	268
585	tgc	C	0	97	145	123	198	119	330	293
585	tgg	W	0	13219	17415	13505	24940	19323	54442	47078
585	tgt	C	0	273	413	312	536	335	942	944
585	tta	L	0	653	923	785	1246	916	2537	2746
585	ttc	F	0	252	438	342	551	443	1112	1408
585	ttg	L	0	261	401	334	469	375	1051	1156
585	ttt	F	0	857	1273	975	1724	1331	3875	4188
586	aaa	K	0	502	695	348	571	165	459	258
586	aac	N	0	633	894	733	1306	944	2622	3163
586	aag	K	1	917	1223	612	1009	212	647	405
586	aat	N	0	534	661	590	1114	794	2275	2647
586	aca	T	0	232	342	274	541	393	1129	1304
586	acc	T	0	227	328	307	500	402	1114	1453
586	acg	T	0	293	428	300	584	492	1236	1555
586	act	T	0	413	545	410	787	581	1579	1923
586	aga	R	0	415	414	152	309	104	327	182
586	agc	S	1	22	38	20	46	44	95	111
586	agg	R	0	146	120	55	79	36	93	65
586	agt	S	0	399	605	469	888	636	1748	2207
586	ata	I	0	331	239	100	180	54	163	123
586	atc	I	0	100	91	29	33	24	51	42
586	atg	M	0	345	227	128	174	68	180	105
586	att	I	0	331	227	128	196	76	199	146
586	caa	Q	0	322	400	232	395	100	255	131
586	cac	H	0	66	99	57	86	38	66	53
586	cag	Q	1	27	36	16	36	3	18	16
586	cat	H	0	494	676	394	644	157	400	260
586	cca	P	0	214	251	225	357	121	277	120
586	ccc	P	1	1022	1345	1024	1818	653	1704	834
586	ccg	P	1	53	66	93	199	73	183	77
586	cct	P	0	93	107	81	168	59	136	58
586	cga	R	0	117	94	53	83	25	58	49
586	cgc	R	0	301	259	100	146	70	118	110
586	cgg	R	0	153	146	50	96	30	72	68
586	cgt	R	1	40	32	20	20	6	12	19
586	cta	L	0	93	54	33	56	23	49	41
586	ctc	L	0	107	85	45	72	31	68	44
586	ctg	L	1	1		2	1	1	2	3
586	ctt	L	0	216	135	69	119	42	104	76
586	gaa	E	0	132	105	45	77	43	100	75
586	gac	D	0	291	306	129	235	72	153	96
586	gag	E	0	381	300	149	251	90	240	177
586	gat	D	0	452	497	238	362	92	278	177
586	gca	A	0	142	185	135	262	153	403	404
586	gcc	A	0	365	449	343	633	363	1025	1021
586	gcg	A	0	234	319	233	422	279	712	693
586	gct	A	0	264	389	293	610	336	866	836
586	gga	G	0	242	399	306	506	346	1045	1224
586	ggc	G	0	301	361	303	540	431	1222	1381
586	ggg	G	0	1181	1754	1484	2520	1804	5179	6087
586	ggt	G	0	379	537	449	773	531	1545	1934
586	gta	V	0	495	502	199	310	97	249	200
586	gtc	V	0	64	51	35	43	16	41	21
586	gtg	V	0	165	153	76	129	42	97	57
586	gtt	V	0	285	327	112	179	60	147	93
586	taa	*	0	777	667	336	465	215	513	440
586	tac	Y	0	404	301	143	219	74	215	155
586	tag	*	0	379	303	141	265	106	298	212
586	tat	Y	0	894	672	330	564	214	531	373
586	tca	S	0	751	985	898	1601	1231	3190	4096
586	tcc	S	0	630	847	729	1267	977	2597	3170
586	tcg	S	0	108	191	163	270	224	529	662
586	tct	S	0	13219	17415	13505	24940	19323	54442	47078
586	tga	*	0	647	594	277	430	198	462	393
586	tgc	C	0	141	227	157	289	186	465	564
586	tgg	W	0	628	463	192	364	129	318	230
586	tgt	C	0	918	1244	1000	1710	1146	2882	2974
586	tta	L	0	449	322	158	240	88	236	165
586	ttc	F	0	134	101	44	88	35	92	49
586	ttg	L	0	134	109	58	110	33	110	88
586	ttt	F	0	372	278	137	233	102	272	187
587	aaa	K	0	403	516	356	628	285	966	327
587	aac	N	0	426	651	523	860	576	1482	1562
587	aag	K	0	297	347	255	445	173	616	247
587	aat	N	0	548	737	577	1005	676	1907	1804
587	aca	T	0	285	420	334	531	347	911	867
587	acc	T	0	134	143	168	282	147	415	419
587	acg	T	0	246	296	239	390	271	695	686
587	act	T	0	392	493	357	634	421	1167	1088
587	aga	R	0	418	564	521	809	525	1701	1756
587	agc	S	0	503	655	623	1007	762	1936	2595
587	agg	R	0	311	427	366	599	414	1104	1312
587	agt	S	0	566	838	657	1160	845	2235	2838
587	ata	I	0	227	282	225	409	223	707	604
587	atc	I	0	333	445	349	568	371	1018	900
587	atg	M	0	461	604	421	721	471	1206	947
587	att	I	0	603	841	587	1056	645	1819	1589
587	caa	Q	0	348	443	338	634	520	1252	1281
587	cac	H	0	402	605	489	828	584	1605	1730
587	cag	Q	0	375	571	417	844	544	1467	1644
587	cat	H	0	465	612	520	890	675	1751	1920
587	cca	P	0	115	163	128	225	142	456	491
587	ccc	P	0	1532	2077	1750	3006	2235	6072	7598
587	ccg	P	0	663	804	724	1266	930	2344	3089
587	cct	P	0	836	1078	921	1630	1234	3096	4200
587	cga	R	0	415	544	443	737	551	1543	1574
587	cgc	R	0	654	974	803	1426	935	2553	2877
587	cgg	R	0	577	856	686	1115	762	2249	2448
587	cgt	R	0	352	493	398	667	456	1198	1415
587	cta	L	0	374	495	377	567	230	750	270
587	ctc	L	1	350	422	312	496	191	565	190
587	ctg	L	1	544	714	520	805	276	915	347
587	ctt	L	0	598	693	487	718	287	883	279
587	gaa	E	0	401	389	135	219	75	204	129
587	gac	D	0	224	186	105	145	71	152	110
587	gag	E	0	413	444	164	307	96	258	179
587	gat	D	0	350	268	126	157	56	162	111
587	gca	A	0	485	720	541	996	800	1987	2573
587	gcc	A	0	633	960	826	1383	1063	2736	3475
587	gcg	A	0	920	1276	1135	1908	1509	3832	4894
587	gct	A	0	13219	17415	13505	24940	19323	54442	47078
587	gga	G	0	400	623	431	810	603	1597	1880
587	ggc	G	0	706	965	788	1412	1085	2682	3354
587	ggg	G	0	2815	4172	3337	5807	4267	11642	14396
587	ggt	G	0	872	1288	1031	1889	1497	3631	4644
587	gta	V	0	112	124	133	219	138	388	414
587	gtc	V	0	372	470	434	678	530	1350	1500
587	gtg	V	0	621	848	664	1137	817	2209	2526
587	gtt	V	0	804	1095	915	1584	1149	3073	3409
587	taa	*	0	368	297	140	233	100	256	227
587	tac	Y	0	347	496	323	552	311	897	709
587	tag	*	0	476	432	196	340	132	368	334
587	tat	Y	0	459	511	417	678	421	1194	838
587	tca	S	0	328	450	347	630	471	1292	1671
587	tcc	S	0	381	573	445	780	603	1698	2028
587	tcg	S	0	222	339	286	452	365	1015	1230
587	tct	S	0	461	639	547	982	726	2029	2411
587	tga	*	0	290	238	135	175	92	230	202
587	tgc	C	0	513	741	622	1103	781	2008	2636
587	tgg	W	0	453	560	393	724	413	1020	569
587	tgt	C	0	791	1053	915	1640	1226	2815	3964
587	tta	L	1	481	594	386	703	209	835	282
587	ttc	F	0	138	184	141	239	115	352	203
587	ttg	L	1	121	167	124	202	63	242	71
587	ttt	F	0	465	637	462	773	401	1101	623
588	aaa	K	0	831	1127	910	1521	1058	2708	2487
588	aac	N	0	741	1166	1111	1732	1411	3085	3968
588	aag	K	0	303	415	375	637	385	1049	983
588	aat	N	0	13219	17415	13505	24940	19323	54442	47078
588	aca	T	0	369	505	424	776	605	1647	1947
588	acc	T	0	359	497	398	695	496	1434	1725
588	acg	T	0	156	166	137	291	184	549	647
588	act	T	0	305	429	342	640	455	1248	1592
588	aga	R	0	329	465	366	629	480	1342	1489
588	agc	S	0	220	304	290	444	324	941	1173
588	agg	R	0	362	495	412	732	542	1382	1696
588	agt	S	0	327	516	445	696	547	1564	1792
588	ata	I	0	568	741	611	1063	695	1806	1547
588	atc	I	0	94	123	98	160	111	247	258
588	atg	M	0	419	560	469	827	633	1721	2002
588	att	I	0	203	299	222	393	251	653	590
588	caa	Q	0	275	323	300	476	376	979	1259
588	cac	H	0	267	413	304	531	460	1154	1524
588	cag	Q	0	141	207	158	251	231	562	670
588	cat	H	1			1			4	1
588	cca	P	0	272	362	286	490	255	616	380
588	ccc	P	0	1482	2062	1574	2537	1297	3550	2092
588	ccg	P	0	193	295	225	355	183	451	261
588	cct	P	0	129	150	137	205	121	287	139
588	cga	R	0	220	289	243	432	327	925	1018
588	cgc	R	0	366	527	395	762	552	1442	1853
588	cgg	R	0	311	443	381	656	451	1212	1474
588	cgt	R	0	138	162	162	270	213	454	632
588	cta	L	0	332	451	375	639	460	1154	1230
588	ctc	L	0	252	332	263	453	312	883	901
588	ctg	L	0	110	171	151	248	157	402	442
588	ctt	L	0	168	274	206	335	268	662	643
588	gaa	E	0	271	384	267	519	220	716	298
588	gac	D	0	337	454	372	653	313	850	461
588	gag	E	0	342	479	368	583	276	778	347
588	gat	D	1	399	545	400	861	359	1089	492
588	gca	A	0	225	282	231	443	320	839	1047
588	gcc	A	0	407	636	523	917	683	1810	2261
588	gcg	A	0	236	358	320	496	360	1011	1202
588	gct	A	0	278	378	302	576	408	1030	1223
588	gga	G	0	386	585	449	925	550	1467	1831
588	ggc	G	0	672	980	800	1310	1030	2667	3527
588	ggg	G	0	3385	4777	4095	6991	5014	12900	17081
588	ggt	G	0	669	926	845	1384	1027	2563	3088
588	gta	V	0	291	365	325	559	389	1040	1149
588	gtc	V	0	180	276	185	335	234	665	720
588	gtg	V	0	506	729	582	1005	769	1843	2191
588	gtt	V	0	182	309	232	414	280	764	926
588	taa	*	0	603	525	245	450	205	498	445
588	tac	Y	0	464	632	540	956	745	1982	2689
588	tag	*	0	257	203	104	153	73	168	137
588	tat	Y	0	614	840	645	1182	899	2431	3020
588	tca	S	0	522	717	645	1163	839	2179	2870
588	tcc	S	0	322	464	358	670	492	1407	1825
588	tcg	S	0	86	99	76	128	107	284	376
588	tct	S	0	462	705	568	960	748	2115	2467
588	tga	*	0	313	284	131	205	61	182	182
588	tgc	C	0	339	529	394	741	525	1349	1811
588	tgg	W	0	630	931	794	1443	978	2688	3536
588	tgt	C	0	419	657	552	936	657	1736	2223
588	tta	L	0	523	643	559	923	694	1659	1896
588	ttc	F	0	314	449	400	707	539	1471	1887
588	ttg	L	0	457	661	555	881	629	1618	1846
588	ttt	F	0	974	1388	1097	1982	1624	4147	5223
589	aaa	K	0	322	438	373	605	410	1109	1233
589	aac	N	0	181	219	171	313	207	594	495
589	aag	K	0	192	259	209	310	224	587	659
589	aat	N	0	332	455	344	636	417	1072	1071
589	aca	T	0	202	292	252	441	335	924	1056
589	acc	T	0	348	521	407	743	567	1711	1839
589	acg	T	0	401	532	449	775	647	1605	1935
589	act	T	0	762	1026	902	1547	1034	2924	3411
589	aga	R	0	574	830	705	1101	805	2382	2441
589	agc	S	0	109	174	146	228	164	586	511
589	agg	R	0	484	651	548	895	605	1690	1823
589	agt	S	0	167	236	184	287	243	683	681
589	ata	I	0	142	199	165	264	203	585	657
589	atc	I	0	210	263	267	444	346	891	1044
589	atg	M	0	13219	17415	13505	24940	19323	54442	47078
589	att	I	0	252	332	302	533	349	1087	1188
589	caa	Q	0	224	273	265	434	347	922	1045
589	cac	H	0	259	389	319	568	387	1054	1290
589	cag	Q	0	209	337	265	460	317	879	1019
589	cat	H	0	263	357	274	480	366	975	1122
589	cca	P	0	300	222	93	202	60	171	129
589	ccc	P	0	866	697	350	530	209	555	406
589	ccg	P	1	310	254	157	290	116	286	214
589	cct	P	0	547	451	216	340	104	291	214
589	cga	R	0	196	326	254	396	321	987	923
589	cgc	R	0	489	711	572	924	668	2027	2215
589	cgg	R	0	699	1062	832	1371	1024	2768	3059
589	cgt	R	0	445	676	548	894	618	1719	1936
589	cta	L	0	529	723	612	1098	837	2250	2807
589	ctc	L	0	342	521	425	678	507	1395	1719
589	ctg	L	0	743	943	854	1510	1149	2906	3480
589	ctt	L	0	438	549	455	849	613	1569	2014
589	gaa	E	0	84	122	89	158	114	328	349
589	gac	D	1	346	422	380	725	282	870	332
589	gag	E	0	710	1004	856	1445	1061	2834	3340
589	gat	D	1	157	227	196	342	104	370	129
589	gca	A	0	220	329	231	421	304	771	1005
589	gcc	A	0	1185	1724	1417	2327	1676	4514	5622
589	gcg	A	0	987	1364	1166	2002	1451	3736	4643
589	gct	A	0	280	402	317	513	380	1079	1278
589	gga	G	0	312	454	364	577	291	902	786
589	ggc	G	0	514	757	567	930	572	1688	1374
589	ggg	G	0	2955	4099	3191	5358	3007	7880	7231
589	ggt	G	0	420	586	446	722	415	1166	997
589	gta	V	0	302	452	330	655	497	1251	1654
589	gtc	V	0	543	762	622	1189	851	2364	2641
589	gtg	V	0	801	1101	902	1550	1128	3128	3842
589	gtt	V	0	497	720	594	1072	764	2121	2695
589	taa	*	0	340	226	98	151	54	200	130
589	tac	Y	0	194	267	232	387	281	767	914
589	tag	*	0	290	220	114	175	70	194	145
589	tat	Y	0	267	381	307	509	395	1261	1252
589	tca	S	0	82	124	87	135	111	318	273
589	tcc	S	0	330	503	401	647	451	1459	1381
589	tcg	S	0	295	391	318	579	376	1210	1139
589	tct	S	0	221	311	247	398	272	872	879
589	tga	*	1	25	24	6	13	6	12	8
589	tgc	C	0	232	399	351	518	380	1287	1204
589	tgg	W	0	798	1225	958	1715	1181	3542	4109
589	tgt	C	0	219	348	286	455	333	1067	1070
589	tta	L	0	276	360	310	574	380	1182	1458
589	ttc	F	0	372	525	445	749	549	1506	1874
589	ttg	L	0	367	532	433	774	587	1536	1873
589	ttt	F	0	487	669	571	1013	739	2053	2539
590	aaa	K	0	363	506	409	676	519	1310	1518
590	aac	N	0	166	279	222	361	308	786	925
590	aag	K	0	198	242	177	353	231	741	732
590	aat	N	0	255	362	325	487	340	967	1074
590	aca	T	0	221	291	219	407	292	866	920
590	acc	T	0	297	388	317	596	434	1102	1464
590	acg	T	0	266	380	337	533	403	1201	1288
590	act	T	0	213	251	221	406	293	819	956
590	aga	R	0	210	287	184	339	240	798	778
590	agc	S	0	105	160	138	254	149	470	552
590	agg	R	0	365	546	426	812	575	1639	1781
590	agt	S	0	396	522	430	730	592	1587	1773
590	ata	I	0	426	626	489	846	643	1841	2065
590	atc	I	0	257	367	347	571	397	1148	1268
590	atg	M	0	176	197	163	327	252	692	791
590	att	I	0	461	567	541	849	622	1747	2064
590	caa	Q	0	93	147	114	182	142	433	454
590	cac	H	0	169	278	243	356	281	772	875
590	cag	Q	0	192	276	234	354	275	843	1009
590	cat	H	0	229	343	307	502	332	1122	1188
590	cca	P	0	155	123	67	87	27	102	58
590	ccc	P	0	628	484	248	397	153	374	284
590	ccg	P	0	313	214	127	161	68	233	125
590	cct	P	0	233	129	67	122	49	141	94
590	cga	R	0	169	246	183	325	241	900	764
590	cgc	R	0	85	146	126	190	157	571	497
590	cgg	R	0	138	208	182	290	237	700	639
590	cgt	R	0	78	111	86	133	76	340	286
590	cta	L	0	300	392	343	631	435	1269	1370
590	ctc	L	0	242	329	303	467	341	1036	1204
590	ctg	L	0	618	816	696	1188	904	2582	2966
590	ctt	L	0	621	837	765	1251	913	2618	2976
590	gaa	E	0	13219	17415	13505	24940	19323	54442	47078
590	gac	D	0	272	373	335	513	418	1132	1252
590	gag	E	0	639	937	743	1393	1000	3011	3541
590	gat	D	0	216	352	277	467	324	905	1010
590	gca	A	0	339	477	405	706	552	1371	1612
590	gcc	A	0	329	434	395	641	456	1289	1719
590	gcg	A	0	272	417	344	592	404	1241	1399
590	gct	A	0	168	222	146	307	240	632	768
590	gga	G	0	431	522	406	783	525	1410	1572
590	ggc	G	0	223	294	253	472	271	812	899
590	ggg	G	0	5392	7474	6178	10903	7529	19470	23008
590	ggt	G	0	523	704	579	1066	716	1806	2160
590	gta	V	0	552	727	600	1058	771	2156	2601
590	gtc	V	0	173	235	207	360	267	657	834
590	gtg	V	0	696	1002	831	1410	1100	2921	3570
590	gtt	V	0	484	719	640	1085	870	2170	2690
590	taa	*	0	410	292	139	219	101	236	195
590	tac	Y	0	373	576	448	720	539	1504	1712
590	tag	*	0	264	169	82	137	62	173	132
590	tat	Y	0	481	669	606	994	731	2071	2357
590	tca	S	0	209	296	227	454	326	842	1016
590	tcc	S	0	218	344	258	431	356	866	1006
590	tcg	S	0	267	405	335	567	415	1297	1394
590	tct	S	0	411	552	479	761	602	1588	1884
590	tga	*	0	195	167	64	93	50	109	97
590	tgc	C	0	327	460	401	681	554	1299	1593
590	tgg	W	0	577	866	613	1199	950	2495	2991
590	tgt	C	0	343	504	405	714	521	1433	1801
590	tta	L	0	492	608	607	962	685	1948	2309
590	ttc	F	0	477	703	555	921	714	1887	2176
590	ttg	L	0	470	716	624	986	733	2008	2310
590	ttt	F	0	1045	1413	1299	2047	1548	4275	5121

## Sheet: TEF
Sequence Counts for TEF Construct				Hours in Dextrose
Position	Codon	Amino acid	Low Abundance or Poor Fit	12	16	20	24	32	40	48
582	aaa	K	0	692	966	993	1397	715	2639	4218
582	aac	N	0	159	391	415	617	294	1151	1644
582	aag	K	0	348	687	707	1067	520	1902	2997
582	aat	N	0	269	530	508	812	388	1481	2306
582	aca	T	0	154	281	298	403	215	835	1278
582	acc	T	0	88	215	239	326	172	634	950
582	acg	T	0	188	385	420	607	288	1216	1740
582	act	T	0	334	622	668	947	463	1813	2700
582	aga	R	0	327	554	563	816	452	1609	2122
582	agc	S	1	151	326	338	427	214	865	78
582	agg	R	1	104	190	208	230	142	491	15
582	agt	S	0	195	343	347	536	267	968	1107
582	ata	I	0	171	343	317	454	216	941	1339
582	atc	I	0	125	306	270	401	203	808	1264
582	atg	M	0	136	289	245	362	200	703	1041
582	att	I	0	212	464	464	701	317	1372	1998
582	caa	Q	0	10635	13702	13647	22421	8366	35445	54610
582	cac	H	0	159	212	188	304	146	573	872
582	cag	Q	0	217	309	317	531	184	1028	1644
582	cat	H	0	208	266	281	460	177	773	1244
582	cca	P	0	385	540	554	787	342	1499	2338
582	ccc	P	0	1130	1898	1870	2836	1383	5743	8243
582	ccg	P	0	434	593	663	984	472	1810	2832
582	cct	P	0	185	294	296	440	196	886	1329
582	cga	R	0	145	189	194	308	143	534	856
582	cgc	R	0	390	594	580	893	426	1687	2871
582	cgg	R	0	273	402	403	622	248	1184	1731
582	cgt	R	0	139	246	225	320	147	650	1065
582	cta	L	0	168	220	229	362	171	661	1016
582	ctc	L	0	208	311	277	463	225	808	1386
582	ctg	L	0	176	218	264	368	133	742	1233
582	ctt	L	0	88	143	164	213	88	432	657
582	gaa	E	0	328	416	510	674	347	1362	2076
582	gac	D	0	89	147	168	291	116	541	740
582	gag	E	0	76	146	140	229	98	409	652
582	gat	D	0	94	153	186	289	111	540	839
582	gca	A	0	117	223	212	351	159	685	967
582	gcc	A	0	127	262	288	414	183	796	1146
582	gcg	A	0	184	428	425	631	194	1231	1844
582	gct	A	0	89	171	181	265	111	501	798
582	gga	G	1	36	58	66	111	42	165	207
582	ggc	G	1	155	354	350	485	201	963	119
582	ggg	G	1	185	276	335	391	161	860	27
582	ggt	G	1	42	108	111	138	77	308	24
582	gta	V	0	208	328	399	530	274	1038	1523
582	gtc	V	1	15	43	31	46	28	83	137
582	gtg	V	0	65	122	107	158	78	319	482
582	gtt	V	1	26	46	38	51	32	138	224
582	taa	*	0	231	171	100	142	52	152	163
582	tac	Y	1	125	195	209	302	169	581	487
582	tag	*	0	291	248	123	170	34	148	10
582	tat	Y	0	313	433	435	648	317	1314	1961
582	tca	S	0	184	399	378	541	245	1096	1550
582	tcc	S	1	17	46	41	58	17	117	157
582	tcg	S	0	165	322	337	537	229	998	1038
582	tct	S	1	25	52	49	71	22	135	197
582	tga	*	0	185	135	66	120	32	91	80
582	tgc	C	0	201	336	413	553	290	1186	1323
582	tgg	W	1	134	174	216	297	160	628	311
582	tgt	C	0	124	236	257	376	178	757	772
582	tta	L	0	338	467	554	735	356	1471	2018
582	ttc	F	0	47	107	109	145	65	298	420
582	ttg	L	1	132	206	232	284	136	631	443
582	ttt	F	0	172	301	322	528	260	930	1349
583	aaa	K	0	338	509	517	697	250	813	879
583	aac	N	0	318	472	520	747	306	1208	1707
583	aag	K	0	188	301	245	379	117	437	453
583	aat	N	0	239	366	364	500	218	833	1288
583	aca	T	0	336	523	511	734	327	1363	1825
583	acc	T	1	126	172	227	419	190	756	966
583	acg	T	0	193	327	340	465	236	903	1206
583	act	T	0	150	235	232	284	140	491	706
583	aga	R	0	290	401	407	538	213	849	1029
583	agc	S	0	179	323	326	416	199	830	1021
583	agg	R	0	92	143	152	211	89	343	382
583	agt	S	0	311	359	449	581	255	1021	1398
583	ata	I	0	405	547	547	735	314	1280	1928
583	atc	I	0	268	349	324	512	186	831	1117
583	atg	M	0	657	818	883	1210	545	2105	2992
583	att	I	0	344	433	431	637	286	1016	1505
583	caa	Q	0	219	356	360	510	220	867	1141
583	cac	H	0	733	1182	1294	1818	893	3350	5021
583	cag	Q	0	380	525	555	811	356	1333	1755
583	cat	H	0	643	945	963	1400	618	2527	3881
583	cca	P	0	484	745	605	946	257	1028	1055
583	ccc	P	1	822	1041	1202	2191	636	2600	2301
583	ccg	P	1	91	112	151	239	85	310	272
583	cct	P	0	490	596	567	851	261	953	920
583	cga	R	0	412	507	547	745	320	1184	1503
583	cgc	R	0	353	410	475	682	290	1095	1371
583	cgg	R	0	179	255	256	364	182	544	732
583	cgt	R	0	232	345	361	511	191	745	987
583	cta	L	0	394	547	522	818	334	1398	2072
583	ctc	L	0	544	685	802	1183	559	2067	3153
583	ctg	L	0	469	624	733	1045	452	1867	2856
583	ctt	L	0	322	401	428	613	277	1032	1589
583	gaa	E	0	122	185	179	244	99	389	472
583	gac	D	0	255	431	411	570	222	726	674
583	gag	E	0	142	246	216	325	129	471	602
583	gat	D	0	152	225	201	299	74	328	301
583	gca	A	0	142	205	233	305	167	597	762
583	gcc	A	1	258	321	459	903	377	1725	2100
583	gcg	A	0	151	232	209	345	135	601	800
583	gct	A	0	343	641	633	897	357	1565	2182
583	gga	G	0	167	307	317	431	157	707	949
583	ggc	G	0	182	358	299	449	221	803	1104
583	ggg	G	0	53	97	103	112	41	197	299
583	ggt	G	0	100	173	154	260	86	424	600
583	gta	V	0	103	193	174	263	94	414	567
583	gtc	V	0	206	286	278	417	167	698	996
583	gtg	V	0	66	98	111	132	51	229	310
583	gtt	V	0	207	259	305	373	127	609	895
583	taa	*	0	136	117	74	74	17	57	55
583	tac	Y	0	336	487	494	776	352	1464	2166
583	tag	*	0	187	151	92	134	37	113	119
583	tat	Y	0	322	418	423	531	285	1115	1772
583	tca	S	0	432	662	633	919	384	1557	2047
583	tcc	S	1	193	194	263	445	184	820	1097
583	tcg	S	0	267	321	349	549	227	891	1252
583	tct	S	0	701	927	968	1519	607	2453	3298
583	tga	*	0	213	158	85	121	36	94	106
583	tgc	C	0	229	317	337	480	193	879	1282
583	tgg	W	0	135	183	191	286	141	580	886
583	tgt	C	0	174	228	228	322	140	575	797
583	tta	L	0	600	680	782	1158	469	1907	2921
583	ttc	F	0	340	456	406	669	301	1223	1922
583	ttg	L	0	244	277	288	412	176	741	1078
583	ttt	F	0	10635	13702	13647	22421	8366	35445	54610
584	aaa	K	0	606	695	712	1090	352	1480	1908
584	aac	N	0	311	409	336	572	218	910	1223
584	aag	K	0	326	408	390	596	172	826	1116
584	aat	N	0	380	477	510	700	285	1170	1591
584	aca	T	0	327	386	389	553	193	886	1266
584	acc	T	0	111	136	167	226	92	368	503
584	acg	T	0	188	195	223	309	135	527	718
584	act	T	0	241	285	304	439	171	742	1016
584	aga	R	0	127	119	105	159	60	218	321
584	agc	S	1	37	75	64	102	38	149	219
584	agg	R	0	238	272	297	445	163	652	866
584	agt	S	0	256	277	283	462	192	734	1220
584	ata	I	0	496	510	379	518	105	355	237
584	atc	I	0	203	262	171	271	53	185	109
584	atg	M	0	179	277	247	386	163	639	999
584	att	I	0	559	535	412	601	125	442	354
584	caa	Q	0	283	344	382	560	273	914	1442
584	cac	H	0	509	544	560	809	343	1422	2120
584	cag	Q	0	120	135	135	240	94	384	571
584	cat	H	0	250	264	272	422	185	701	1099
584	cca	P	0	104	95	55	70	10	29	36
584	ccc	P	0	1019	870	498	639	129	487	449
584	ccg	P	0	71	60	40	53	15	49	42
584	cct	P	0	134	111	54	78	14	51	61
584	cga	R	0	184	230	247	311	120	467	604
584	cgc	R	0	418	417	446	704	266	958	1273
584	cgg	R	0	311	380	352	501	188	802	963
584	cgt	R	0	209	223	194	349	103	487	682
584	cta	L	0	292	317	290	451	176	627	811
584	ctc	L	0	215	254	255	394	146	572	635
584	ctg	L	0	360	427	406	584	223	895	1060
584	ctt	L	0	139	167	148	237	74	323	382
584	gaa	E	0	290	317	339	495	179	719	913
584	gac	D	0	234	230	252	367	137	581	796
584	gag	E	0	347	372	430	599	198	921	1147
584	gat	D	0	146	146	159	225	109	388	510
584	gca	A	0	109	150	140	202	82	387	597
584	gcc	A	0	354	416	394	635	300	1130	1681
584	gcg	A	0	255	320	282	392	185	707	1071
584	gct	A	0	171	204	180	291	142	550	830
584	gga	G	0	364	439	461	685	319	1301	1980
584	ggc	G	0	226	267	262	300	151	811	1200
584	ggg	G	0	847	1104	1073	1550	698	2877	4323
584	ggt	G	0	10635	13702	13647	22421	8366	35445	54610
584	gta	V	0	585	678	633	963	335	1361	1704
584	gtc	V	0	239	252	210	345	127	514	614
584	gtg	V	0	712	840	862	1180	408	1801	2153
584	gtt	V	0	332	444	399	623	222	928	1013
584	taa	*	0	372	281	153	212	42	157	176
584	tac	Y	0	67	110	98	172	87	309	529
584	tag	*	0	304	205	133	189	48	159	181
584	tat	Y	0	228	327	333	487	217	952	1539
584	tca	S	0	156	189	233	330	135	524	855
584	tcc	S	1	13	26	12	19	12	26	43
584	tcg	S	0	310	331	372	531	236	867	1407
584	tct	S	0	286	305	346	473	199	849	1320
584	tga	*	0	152	109	67	125	25	82	90
584	tgc	C	0	191	274	256	406	179	701	1116
584	tgg	W	0	400	477	502	740	361	1404	2074
584	tgt	C	0	292	295	336	521	211	817	1281
584	tta	L	0	204	226	235	318	123	519	632
584	ttc	F	0	61	76	72	135	41	246	361
584	ttg	L	0	169	154	183	275	91	388	498
584	ttt	F	0	310	390	375	604	267	1224	1877
585	aaa	K	0	616	498	339	456	98	306	289
585	aac	N	0	288	299	310	416	164	666	838
585	aag	K	0	240	212	130	183	27	104	79
585	aat	N	0	684	811	825	1132	433	1527	2091
585	aca	T	0	533	573	563	775	229	892	750
585	acc	T	0	242	329	263	367	98	397	379
585	acg	T	0	233	254	273	342	101	382	303
585	act	T	0	173	195	188	265	66	280	273
585	aga	R	0	215	281	246	340	67	320	216
585	agc	S	0	90	94	83	141	27	116	78
585	agg	R	0	206	243	205	310	58	281	181
585	agt	S	0	221	264	227	289	72	322	227
585	ata	I	0	407	459	417	576	180	770	878
585	atc	I	0	339	382	434	539	209	719	818
585	atg	M	0	223	267	275	398	146	665	1017
585	att	I	0	316	421	377	550	200	711	811
585	caa	Q	0	188	226	239	329	108	412	527
585	cac	H	0	221	257	282	421	162	634	902
585	cag	Q	0	265	316	310	464	169	583	748
585	cat	H	0	262	315	353	457	180	692	1070
585	cca	P	0	187	243	228	304	121	406	487
585	ccc	P	0	824	1024	1028	1356	533	1898	2295
585	ccg	P	0	628	687	710	949	372	1349	1543
585	cct	P	0	164	176	221	236	104	376	411
585	cga	R	0	168	164	182	259	56	250	140
585	cgc	R	0	171	205	160	258	58	254	160
585	cgg	R	0	225	260	226	354	91	289	224
585	cgt	R	0	126	147	121	189	47	160	115
585	cta	L	0	375	443	460	629	277	1011	1419
585	ctc	L	0	179	202	208	306	134	419	613
585	ctg	L	0	167	245	227	317	141	505	638
585	ctt	L	0	103	128	123	184	63	276	438
585	gaa	E	0	330	272	190	231	35	151	148
585	gac	D	0	313	243	140	195	50	130	95
585	gag	E	0	213	165	96	155	24	91	81
585	gat	D	0	175	157	81	109	17	66	86
585	gca	A	0	83	135	128	151	53	188	216
585	gcc	A	0	348	349	370	482	156	571	641
585	gcg	A	0	357	442	412	596	184	735	792
585	gct	A	0	120	152	118	193	58	249	263
585	gga	G	0	292	240	118	158	30	95	103
585	ggc	G	0	282	266	154	189	26	150	93
585	ggg	G	0	2148	2005	1227	1546	282	1072	977
585	ggt	G	0	348	301	185	246	52	172	141
585	gta	V	0	261	303	268	356	147	460	623
585	gtc	V	0	192	268	255	317	127	510	575
585	gtg	V	0	382	419	463	622	253	875	977
585	gtt	V	0	445	543	532	750	306	1078	1264
585	taa	*	0	296	258	137	202	53	165	188
585	tac	Y	0	349	408	389	578	291	1084	1492
585	tag	*	0	477	298	164	219	43	164	149
585	tat	Y	0	550	699	669	960	401	1610	2293
585	tca	S	0	298	309	289	410	85	381	324
585	tcc	S	0	375	395	366	464	132	488	347
585	tcg	S	0	255	250	260	328	88	348	244
585	tct	S	0	256	271	266	318	90	345	245
585	tga	*	0	203	176	91	119	28	107	144
585	tgc	C	0	137	155	176	218	104	352	432
585	tgg	W	0	10635	13702	13647	22421	8366	35445	54610
585	tgt	C	0	284	298	264	360	142	437	581
585	tta	L	0	433	513	530	691	307	1158	1528
585	ttc	F	0	485	526	586	868	409	1550	2552
585	ttg	L	0	654	809	770	1121	462	1664	2305
585	ttt	F	0	352	442	448	625	261	1160	1868
586	aaa	K	0	813	781	625	903	136	496	402
586	aac	N	0	590	654	676	1038	457	1804	2757
586	aag	K	0	671	758	552	843	117	442	325
586	aat	N	0	486	573	615	887	385	1603	2438
586	aca	T	0	553	732	738	1044	493	1959	3125
586	acc	T	0	373	423	505	805	339	1516	2145
586	acg	T	0	266	349	341	495	259	954	1502
586	act	T	0	135	194	193	233	104	509	663
586	aga	R	0	385	299	147	152	30	97	96
586	agc	S	0	175	229	211	376	153	661	974
586	agg	R	0	165	139	88	80	18	65	73
586	agt	S	0	822	887	1004	1491	650	2782	4316
586	ata	I	0	360	279	135	168	46	160	118
586	atc	I	0	89	86	46	41	12	28	29
586	atg	M	0	303	227	121	160	34	121	110
586	att	I	0	670	513	235	349	54	261	201
586	caa	Q	0	429	457	325	480	86	256	165
586	cac	H	0	263	271	223	325	60	232	163
586	cag	Q	1	1	1	2	2	1	3	2
586	cat	H	0	381	403	325	492	87	283	200
586	cca	P	0	326	327	334	506	141	482	362
586	ccc	P	1	1496	1447	1589	2514	672	2673	1528
586	ccg	P	1	120	93	155	207	72	208	131
586	cct	P	0	409	461	439	718	180	675	514
586	cga	R	0	127	81	53	73	11	47	32
586	cgc	R	0	310	267	130	162	13	130	104
586	cgg	R	0	202	172	99	114	27	80	95
586	cgt	R	0	100	74	30	52	13	35	27
586	cta	L	0	122	95	49	77	13	48	42
586	ctc	L	0	256	169	108	121	20	81	84
586	ctg	L	0	61	47	32	42	9	33	19
586	ctt	L	0	408	271	176	176	42	156	122
586	gaa	E	0	165	134	73	110	18	86	78
586	gac	D	0	83	103	55	73	10	40	33
586	gag	E	0	592	460	279	314	63	232	194
586	gat	D	0	533	506	346	476	68	277	204
586	gca	A	0	128	159	154	209	106	362	442
586	gcc	A	0	394	430	423	646	282	1045	1227
586	gcg	A	0	301	374	347	490	217	749	927
586	gct	A	0	67	77	68	91	23	97	135
586	gga	G	0	256	277	299	398	197	759	1091
586	ggc	G	0	346	426	466	646	276	1226	1894
586	ggg	G	0	1389	1722	1772	2566	1222	4760	7236
586	ggt	G	0	336	343	386	621	253	1024	1521
586	gta	V	0	256	240	157	139	22	93	93
586	gtc	V	0	54	46	24	31	9	19	18
586	gtg	V	0	137	104	37	41	4	32	17
586	gtt	V	0	476	495	270	273	45	188	163
586	taa	*	0	1185	873	503	701	169	606	572
586	tac	Y	0	321	246	137	155	47	135	100
586	tag	*	0	556	373	219	282	61	207	240
586	tat	Y	0	647	479	304	375	71	297	250
586	tca	S	0	631	674	771	1114	522	1972	3102
586	tcc	S	0	424	432	469	769	324	1315	1976
586	tcg	S	0	71	97	70	95	44	195	311
586	tct	S	0	10635	13702	13647	22421	8366	35445	54610
586	tga	*	0	377	282	186	230	51	202	211
586	tgc	C	0	108	143	142	196	85	326	399
586	tgg	W	0	677	553	264	317	51	192	185
586	tgt	C	0	833	985	1000	1399	495	2130	2724
586	tta	L	0	487	365	197	235	52	193	154
586	ttc	F	0	159	139	63	65	14	47	31
586	ttg	L	0	355	286	158	172	37	145	119
586	ttt	F	0	458	317	157	210	50	143	125
587	aaa	K	0	597	657	631	906	231	994	528
587	aac	N	0	522	632	684	867	383	1455	1946
587	aag	K	0	578	668	663	913	229	940	513
587	aat	N	0	578	613	612	886	345	1343	1823
587	aca	T	0	222	273	216	351	119	479	626
587	acc	T	0	378	428	444	594	257	1002	1296
587	acg	T	0	372	396	397	557	200	866	1008
587	act	T	0	285	365	306	475	190	723	896
587	aga	R	0	474	584	570	799	360	1373	1888
587	agc	S	0	446	488	472	693	334	1298	1958
587	agg	R	0	366	462	409	628	249	1112	1386
587	agt	S	0	533	594	665	932	418	1652	2554
587	ata	I	0	354	375	385	527	196	862	899
587	atc	I	0	387	446	432	669	259	895	1042
587	atg	M	0	425	492	429	667	215	880	844
587	att	I	0	601	650	670	899	336	1237	1285
587	caa	Q	0	277	303	285	468	220	773	1053
587	cac	H	0	287	314	351	426	227	824	1092
587	cag	Q	0	252	277	289	415	171	623	857
587	cat	H	0	216	280	257	412	182	637	947
587	cca	P	0	101	155	104	143	68	306	450
587	ccc	P	0	1411	1732	1768	2573	1169	5028	7279
587	ccg	P	0	871	1075	1189	1645	751	3198	4567
587	cct	P	0	683	766	889	1263	639	2388	3417
587	cga	R	0	597	681	725	982	450	1747	2427
587	cgc	R	0	660	781	796	1155	535	1981	2515
587	cgg	R	0	658	787	789	1128	502	2038	2624
587	cgt	R	0	294	406	353	590	236	1028	1337
587	cta	L	0	274	369	309	416	86	381	188
587	ctc	L	0	303	356	295	445	96	330	187
587	ctg	L	0	459	481	475	641	108	497	296
587	ctt	L	0	460	473	457	625	139	542	360
587	gaa	E	0	753	643	323	408	91	299	238
587	gac	D	0	312	226	122	153	33	116	110
587	gag	E	0	177	170	101	153	34	104	110
587	gat	D	0	343	274	153	208	55	164	131
587	gca	A	0	462	567	622	929	379	1720	2610
587	gcc	A	0	592	727	769	1161	534	2159	3290
587	gcg	A	0	828	1030	1123	1504	731	2881	4306
587	gct	A	0	10635	13702	13647	22421	8366	35445	54610
587	gga	G	0	295	341	352	506	206	815	1241
587	ggc	G	0	768	934	961	1414	622	2679	3563
587	ggg	G	0	2879	3407	3432	5112	2338	9145	14054
587	ggt	G	0	826	908	1027	1444	656	2517	3875
587	gta	V	0	362	383	460	626	282	1039	1555
587	gtc	V	0	387	525	562	747	314	1281	1801
587	gtg	V	0	615	713	758	1127	437	1927	2674
587	gtt	V	0	954	1115	1149	1650	694	2885	3821
587	taa	*	0	675	450	265	355	76	304	324
587	tac	Y	0	213	269	236	364	115	482	489
587	tag	*	0	419	327	230	282	83	271	287
587	tat	Y	0	550	571	645	872	286	1185	1135
587	tca	S	0	324	420	389	557	265	1039	1781
587	tcc	S	0	491	518	643	817	423	1678	2633
587	tcg	S	0	199	249	264	322	154	612	967
587	tct	S	0	443	448	501	781	356	1457	2230
587	tga	*	0	425	342	203	301	78	269	285
587	tgc	C	0	317	391	438	604	279	1015	1598
587	tgg	W	0	757	866	839	1175	339	1464	989
587	tgt	C	0	833	1134	1167	1593	718	3063	4293
587	tta	L	0	322	387	348	432	97	408	275
587	ttc	F	1	106	112	127	191	53	241	155
587	ttg	L	0	231	242	224	347	64	280	152
587	ttt	F	0	264	302	288	413	127	503	376
588	aaa	K	0	797	1010	1027	1477	569	2130	2319
588	aac	N	0	852	930	922	1391	667	2362	3293
588	aag	K	0	589	765	762	1077	389	1627	1748
588	aat	N	0	10635	13702	13647	22421	8366	35445	54610
588	aca	T	0	398	446	479	747	339	1320	2003
588	acc	T	0	257	356	364	530	225	956	1393
588	acg	T	0	111	126	144	235	78	406	555
588	act	T	0	302	409	382	575	315	1076	1757
588	aga	R	0	153	183	166	279	130	475	739
588	agc	S	0	226	258	276	390	177	741	1018
588	agg	R	0	373	455	504	702	333	1274	1879
588	agt	S	0	260	301	324	508	206	890	1337
588	ata	I	0	619	838	815	1142	400	1501	1554
588	atc	I	0	93	130	73	144	45	187	172
588	atg	M	0	329	390	354	589	255	996	1463
588	att	I	0	357	486	477	640	220	895	870
588	caa	Q	0	235	314	300	402	180	806	1127
588	cac	H	0	232	289	287	413	195	766	1212
588	cag	Q	0	240	312	306	400	170	769	1221
588	cat	H	1		1				3	3
588	cca	P	0	268	286	263	397	115	473	350
588	ccc	P	0	2156	2548	2569	3616	1081	4118	2793
588	ccg	P	0	158	215	194	266	73	297	201
588	cct	P	0	153	162	150	217	64	236	148
588	cga	R	0	318	381	379	580	247	1020	1670
588	cgc	R	0	399	426	541	734	357	1472	2071
588	cgg	R	0	220	290	268	461	202	755	1160
588	cgt	R	0	169	233	226	334	113	590	851
588	cta	L	0	180	216	244	305	126	439	524
588	ctc	L	0	152	222	223	286	111	453	521
588	ctg	L	0	159	193	186	232	115	420	481
588	ctt	L	0	194	231	228	288	118	481	518
588	gaa	E	0	274	338	355	500	121	529	305
588	gac	D	0	456	501	491	778	250	996	644
588	gag	E	0	344	431	406	581	163	714	407
588	gat	D	0	493	498	473	788	232	944	679
588	gca	A	0	360	422	432	663	291	1118	1691
588	gcc	A	0	444	534	593	945	410	1619	2289
588	gcg	A	0	189	294	250	372	194	720	996
588	gct	A	0	261	336	361	494	226	862	1352
588	gga	G	0	553	670	664	956	462	1808	2654
588	ggc	G	0	418	516	487	752	339	1412	2100
588	ggg	G	0	2887	3480	3566	5315	2279	9860	14281
588	ggt	G	0	442	612	594	887	342	1423	2103
588	gta	V	0	331	388	436	559	229	947	1249
588	gtc	V	0	97	111	135	197	73	288	356
588	gtg	V	0	629	805	835	1182	479	2098	2674
588	gtt	V	0	288	347	330	469	227	791	1069
588	taa	*	0	703	452	264	360	75	299	335
588	tac	Y	0	448	542	531	817	332	1486	2238
588	tag	*	0	598	459	264	314	91	332	334
588	tat	Y	0	511	629	592	894	424	1702	2533
588	tca	S	0	360	452	472	698	291	1215	1930
588	tcc	S	0	262	293	323	493	218	850	1292
588	tcg	S	0	264	321	297	462	207	845	1289
588	tct	S	0	589	800	740	1170	578	2187	3275
588	tga	*	0	308	238	156	192	42	178	211
588	tgc	C	0	294	351	352	515	240	932	1354
588	tgg	W	0	429	467	488	742	331	1321	2059
588	tgt	C	0	240	319	298	435	218	847	1198
588	tta	L	0	295	349	385	515	207	817	886
588	ttc	F	0	197	263	233	346	136	666	967
588	ttg	L	0	148	197	203	288	111	445	464
588	ttt	F	0	784	939	965	1362	627	2633	3903
589	aaa	K	0	331	407	437	578	225	936	1305
589	aac	N	0	236	312	271	394	172	609	760
589	aag	K	0	406	487	540	640	300	1077	1318
589	aat	N	0	342	356	355	525	196	798	1042
589	aca	T	0	159	229	230	267	125	571	843
589	acc	T	0	130	137	128	220	101	387	604
589	acg	T	0	317	361	427	559	249	997	1456
589	act	T	0	953	1148	1326	1848	821	3331	5057
589	aga	R	0	419	569	512	763	317	1323	1950
589	agc	S	0	112	140	127	199	68	354	454
589	agg	R	0	715	838	913	1233	542	2022	2732
589	agt	S	0	188	236	223	324	142	577	770
589	ata	I	0	165	189	190	254	112	493	738
589	atc	I	0	105	142	131	205	88	355	571
589	atg	M	0	10635	13702	13647	22421	8366	35445	54610
589	att	I	0	141	203	198	262	113	490	720
589	caa	Q	0	256	354	341	511	206	796	1175
589	cac	H	0	327	396	409	589	254	1085	1493
589	cag	Q	0	186	225	261	322	135	521	771
589	cat	H	0	182	171	251	299	123	554	716
589	cca	P	0	162	142	58	73	13	57	43
589	ccc	P	0	637	544	272	340	76	271	258
589	ccg	P	1	693	358	282	406	68	311	242
589	cct	P	0	396	344	153	193	45	152	105
589	cga	R	0	229	293	258	435	148	663	1001
589	cgc	R	0	614	742	722	1076	451	1918	2624
589	cgg	R	0	904	1156	1152	1708	695	2706	3809
589	cgt	R	0	529	609	664	946	362	1590	2114
589	cta	L	0	611	725	705	1085	503	1903	2943
589	ctc	L	0	345	397	478	672	300	1215	1881
589	ctg	L	0	446	551	570	836	384	1500	2201
589	ctt	L	0	508	625	642	981	453	1789	2627
589	gaa	E	0	93	97	117	167	64	334	440
589	gac	D	1	520	558	699	949	248	975	532
589	gag	E	0	499	597	658	910	446	1656	2436
589	gat	D	0	160	194	192	259	67	312	168
589	gca	A	0	221	264	305	430	200	749	1124
589	gcc	A	0	1198	1299	1477	2069	856	3872	5596
589	gcg	A	0	823	966	1069	1535	686	2901	4027
589	gct	A	0	280	325	310	462	189	796	1223
589	gga	G	0	399	476	501	699	238	937	1144
589	ggc	G	0	614	736	693	1061	355	1478	1637
589	ggg	G	0	2751	3008	3092	4391	1529	6005	6613
589	ggt	G	0	578	632	589	905	329	1194	1406
589	gta	V	0	276	307	353	550	220	974	1417
589	gtc	V	0	518	580	592	905	410	1630	2548
589	gtg	V	0	870	1079	1079	1578	713	2916	4419
589	gtt	V	0	264	355	345	538	246	1013	1523
589	taa	*	0	236	225	126	159	42	167	199
589	tac	Y	0	237	267	307	433	180	772	1269
589	tag	*	0	343	286	164	203	43	193	225
589	tat	Y	0	326	392	435	620	238	1184	1766
589	tca	S	0	170	219	176	305	136	542	784
589	tcc	S	0	157	191	176	273	107	465	627
589	tcg	S	0	394	455	447	702	269	1142	1624
589	tct	S	0	146	142	154	221	92	403	549
589	tga	*	0	81	71	35	57	15	46	71
589	tgc	C	0	270	287	307	504	204	830	1238
589	tgg	W	0	700	836	850	1311	553	2258	3454
589	tgt	C	0	235	263	258	409	159	698	1067
589	tta	L	0	260	337	317	422	232	888	1429
589	ttc	F	0	699	771	848	1262	583	2212	3467
589	ttg	L	0	198	279	281	373	216	730	1127
589	ttt	F	0	284	345	366	486	253	943	1530
590	aaa	K	0	510	607	599	903	404	1598	2158
590	aac	N	0	142	180	178	263	122	453	630
590	aag	K	0	250	278	313	449	188	800	1076
590	aat	N	0	561	725	687	997	463	1889	2729
590	aca	T	0	167	197	235	293	131	513	919
590	acc	T	0	174	228	206	308	125	565	925
590	acg	T	0	118	158	139	211	85	355	548
590	act	T	0	316	409	445	675	311	1208	1984
590	aga	R	0	229	343	345	480	211	920	1349
590	agc	S	0	288	344	371	550	261	1058	1584
590	agg	R	0	390	502	534	775	343	1393	2084
590	agt	S	0	272	313	311	463	199	983	1369
590	ata	I	0	735	798	939	1326	601	2467	4041
590	atc	I	0	254	319	308	503	204	844	1368
590	atg	M	0	685	904	836	1345	594	2492	3897
590	att	I	0	595	692	677	1115	459	2048	3039
590	caa	Q	0	125	193	175	269	124	464	686
590	cac	H	0	210	261	255	420	183	786	1117
590	cag	Q	0	131	189	187	329	149	561	905
590	cat	H	0	390	448	457	709	296	1253	1912
590	cca	P	0	128	114	60	63	16	48	58
590	ccc	P	0	868	602	362	476	104	348	315
590	ccg	P	0	152	122	60	67	16	66	55
590	cct	P	0	149	118	66	73	12	41	73
590	cga	R	0	168	203	202	372	145	569	839
590	cgc	R	0	66	101	101	159	77	301	404
590	cgg	R	0	174	277	239	395	159	700	973
590	cgt	R	0	190	266	258	391	166	752	1109
590	cta	L	0	227	250	240	393	154	683	1024
590	ctc	L	0	265	306	305	475	200	821	1319
590	ctg	L	0	250	316	280	490	210	802	1224
590	ctt	L	0	438	577	569	925	412	1521	2490
590	gaa	E	0	10635	13702	13647	22421	8366	35445	54610
590	gac	D	0	300	360	407	519	214	996	1431
590	gag	E	0	682	840	853	1181	568	2157	3469
590	gat	D	0	253	350	270	466	201	850	1213
590	gca	A	0	185	233	230	337	156	627	938
590	gcc	A	0	539	627	645	1009	490	1860	2832
590	gcg	A	0	242	274	304	493	192	867	1312
590	gct	A	0	113	193	199	262	132	524	751
590	gga	G	0	555	639	607	1070	435	1588	2420
590	ggc	G	0	331	356	368	572	247	898	1235
590	ggg	G	0	5997	7042	7482	10678	4553	18682	25694
590	ggt	G	0	579	774	707	960	397	1728	2464
590	gta	V	0	655	735	809	1174	536	2134	3274
590	gtc	V	0	230	281	274	431	210	761	1202
590	gtg	V	0	577	729	726	1128	485	2063	3092
590	gtt	V	0	429	536	562	847	375	1559	2247
590	taa	*	0	331	265	140	173	44	178	182
590	tac	Y	0	286	376	386	553	230	986	1454
590	tag	*	0	208	130	110	111	39	110	121
590	tat	Y	0	474	673	650	893	393	1706	2626
590	tca	S	0	533	655	667	1042	466	1932	2795
590	tcc	S	0	180	208	203	357	161	645	903
590	tcg	S	0	353	462	516	742	331	1360	2159
590	tct	S	0	448	607	683	988	428	1704	2838
590	tga	*	0	192	147	74	88	20	72	77
590	tgc	C	0	461	504	616	882	392	1566	2268
590	tgg	W	0	754	915	1056	1483	669	2933	4313
590	tgt	C	0	418	523	558	741	375	1438	2148
590	tta	L	0	617	748	813	1264	520	2319	3575
590	ttc	F	0	292	399	369	549	250	989	1560
590	ttg	L	0	634	747	832	1170	545	2156	3366
590	ttt	F	0	971	1201	1313	1875	791	3311	5198

## Sheet: TEFDter
Sequence Counts for TEFdter Construct				Hours in Dextrose
Position	Codon	Amino acid	Low Abundance or Poor Fit	12	16	20	24	32	40	48
582	aaa	K	0	418	750	705	661	1451	1642	2076
582	aac	N	0	143	358	361	287	636	697	987
582	aag	K	0	274	571	612	548	1234	1321	1918
582	aat	N	0	351	681	769	675	1633	1604	1813
582	aca	T	0	146	354	360	347	852	881	1108
582	acc	T	1	67	254	209	188	469	466	631
582	acg	T	0	332	892	849	859	1574	1717	2451
582	act	T	0	221	672	670	610	1419	1622	1837
582	aga	R	0	217	521	524	513	1154	1204	1074
582	agc	S	0	107	260	216	253	440	588	571
582	agg	R	1	126	256	215	491	389	1198	664
582	agt	S	1	92	250	229	251	430	503	264
582	ata	I	0	258	488	473	475	1042	1244	1586
582	atc	I	0	114	320	288	281	666	675	1076
582	atg	M	0	87	215	235	205	477	551	671
582	att	I	0	101	245	248	221	488	538	610
582	caa	Q	0	8690	16688	14925	15876	28034	33401	46818
582	cac	H	0	193	450	387	404	844	979	1147
582	cag	Q	0	148	318	327	314	620	716	922
582	cat	H	0	149	280	277	273	641	656	816
582	cca	P	0	239	502	548	444	1027	1106	1486
582	ccc	P	0	558	1604	1428	1363	3027	3219	3968
582	ccg	P	0	345	744	702	719	1607	1684	2036
582	cct	P	0	164	305	309	268	670	710	689
582	cga	R	0	131	248	250	231	458	551	493
582	cgc	R	0	332	674	645	619	1358	1387	1145
582	cgg	R	1	367	699	711	653	1477	1549	809
582	cgt	R	1	96	180	171	138	368	395	143
582	cta	L	0	277	476	477	436	880	1033	1388
582	ctc	L	0	310	715	607	547	1277	1301	1641
582	ctg	L	0	154	297	259	239	560	593	783
582	ctt	L	0	111	241	192	221	404	436	483
582	gaa	E	0	146	314	303	295	613	671	864
582	gac	D	1	4	20	28	24	46	51	51
582	gag	E	0	179	366	379	346	764	764	833
582	gat	D	1	153	290	302	251	704	615	529
582	gca	A	0	84	219	191	184	485	500	660
582	gcc	A	0	183	570	496	445	1186	1005	1447
582	gcg	A	0	154	463	427	438	917	911	1247
582	gct	A	1	46	144	186	127	345	331	333
582	gga	G	1	102	265	249	240	517	557	276
582	ggc	G	0	164	494	358	425	631	788	625
582	ggg	G	1	191	397	243	509	394	1283	555
582	ggt	G	1	52	190	72	185	95	370	111
582	gta	V	0	77	153	154	169	381	434	557
582	gtc	V	0	42	108	96	73	198	198	270
582	gtg	V	0	76	200	213	186	433	452	609
582	gtt	V	1	41	131	112	117	313	288	255
582	taa	*	0	223	194	108	67	69	94	60
582	tac	Y	1	138	392	301	336	681	771	143
582	tag	*	0	199	210	74	89	63	80	14
582	tat	Y	1	154	265	284	260	546	569	77
582	tca	S	0	156	400	419	396	874	884	1067
582	tcc	S	1	10	50	36	30	92	74	46
582	tcg	S	0	108	285	278	266	667	567	610
582	tct	S	1	51	141	123	108	272	292	22
582	tga	*	0	134	145	66	53	43	58	11
582	tgc	C	1	159	407	406	352	789	844	66
582	tgg	W	1	134	275	231	267	378	646	74
582	tgt	C	1	146	309	227	230	476	636	15
582	tta	L	1	261	447	514	478	1067	1091	1090
582	ttc	F	1	32	111	85	63	193	212	129
582	ttg	L	1	94	230	174	176	301	518	285
582	ttt	F	1	91	234	242	208	500	518	51
583	aaa	K	0	227	423	346	258	349	374	297
583	aac	N	1	228	485	512	472	886	932	629
583	aag	K	0	151	254	183	156	213	187	194
583	aat	N	0	189	308	324	297	524	541	548
583	aca	T	0	331	793	746	670	1314	1346	1049
583	acc	T	1	113	257	330	370	572	735	671
583	acg	T	0	133	334	334	278	535	515	500
583	act	T	1	217	362	427	365	668	643	215
583	aga	R	0	331	596	534	521	828	775	595
583	agc	S	1	240	470	403	385	726	699	338
583	agg	R	0	122	276	213	191	316	349	293
583	agt	S	1	273	510	538	445	748	791	96
583	ata	I	0	240	504	396	357	620	742	829
583	atc	I	0	199	382	375	328	559	614	597
583	atg	M	0	351	637	651	595	1109	1143	1401
583	att	I	0	397	709	607	589	1080	1140	1123
583	caa	Q	0	204	382	376	316	536	553	546
583	cac	H	0	615	1321	1297	1263	2689	3020	3103
583	cag	Q	0	95	190	165	172	321	302	319
583	cat	H	0	477	982	970	891	1994	1985	2170
583	cca	P	0	350	669	405	299	300	339	220
583	ccc	P	1	806	1393	1180	1190	1172	1391	1139
583	ccg	P	1	105	196	176	163	190	188	206
583	cct	P	0	233	333	210	184	198	230	173
583	cga	R	0	220	403	412	333	523	536	402
583	cgc	R	0	337	626	566	502	816	829	714
583	cgg	R	0	111	235	199	170	295	296	260
583	cgt	R	0	148	265	218	185	330	347	284
583	cta	L	0	442	897	867	836	1653	1708	2092
583	ctc	L	0	475	938	928	947	1820	2013	2521
583	ctg	L	0	315	589	596	526	1130	1184	1500
583	ctt	L	0	400	749	723	713	1404	1449	1805
583	gaa	E	0	98	187	157	129	168	159	191
583	gac	D	0	102	174	152	151	172	171	117
583	gag	E	0	143	282	223	189	297	303	312
583	gat	D	0	200	347	322	258	310	300	256
583	gca	A	0	117	290	259	253	464	509	415
583	gcc	A	1	132	340	450	555	846	1011	1154
583	gcg	A	0	132	309	312	249	519	542	572
583	gct	A	0	328	702	696	641	1170	1356	1312
583	gga	G	0	72	171	174	149	278	271	300
583	ggc	G	1	114	271	249	267	484	440	167
583	ggg	G	0	104	176	218	205	303	367	432
583	ggt	G	0	101	171	212	155	274	320	212
583	gta	V	0	134	283	309	264	456	518	617
583	gtc	V	0	200	361	342	316	526	523	605
583	gtg	V	0	101	182	170	159	297	296	323
583	gtt	V	0	234	503	469	388	695	715	857
583	taa	*	0	174	178	118	93	99	110	119
583	tac	Y	0	309	603	620	631	1336	1540	1573
583	tag	*	1	26	25	17	7	5	12	11
583	tat	Y	1	317	629	596	560	1112	1361	522
583	tca	S	0	394	771	687	611	1051	1076	1294
583	tcc	S	1	189	302	325	371	641	744	916
583	tcg	S	0	260	530	446	434	680	720	923
583	tct	S	0	328	627	567	535	917	979	1139
583	tga	*	0	224	227	132	83	122	112	104
583	tgc	C	0	153	323	346	304	577	640	713
583	tgg	W	0	53	135	149	107	286	329	419
583	tgt	C	0	262	482	543	448	895	1000	1118
583	tta	L	0	565	1057	994	967	1898	2007	2630
583	ttc	F	0	238	471	433	441	912	1001	1437
583	ttg	L	0	132	217	228	184	378	407	601
583	ttt	F	0	8690	16688	14925	15876	28034	33401	46818
584	aaa	K	0	554	923	635	560	759	814	891
584	aac	N	0	257	448	390	386	692	778	803
584	aag	K	0	295	486	349	290	360	421	436
584	aat	N	0	242	463	389	365	679	712	906
584	aca	T	0	207	421	357	351	693	744	753
584	acc	T	0	168	334	281	299	590	628	684
584	acg	T	0	193	460	453	380	751	799	918
584	act	T	0	275	471	394	352	767	790	780
584	aga	R	0	295	530	449	420	552	630	677
584	agc	S	0	162	298	337	288	663	707	891
584	agg	R	0	383	635	525	454	680	730	803
584	agt	S	0	233	495	438	526	1003	1070	1526
584	ata	I	0	386	522	276	182	216	185	157
584	atc	I	0	77	107	59	37	39	39	27
584	atg	M	0	356	708	642	668	1453	1535	2215
584	att	I	0	219	278	174	117	141	143	104
584	caa	Q	0	196	370	313	308	576	629	777
584	cac	H	0	307	576	521	467	991	1085	1150
584	cag	Q	0	259	617	590	523	962	1045	1245
584	cat	H	0	235	433	432	423	833	890	772
584	cca	P	0	66	82	40	23	26	24	15
584	ccc	P	0	851	1075	485	310	325	325	258
584	ccg	P	0	102	108	73	34	53	52	29
584	cct	P	0	176	186	105	78	71	87	62
584	cga	R	0	181	294	235	216	292	339	326
584	cgc	R	0	270	525	419	376	523	557	552
584	cgg	R	0	433	762	614	469	740	746	752
584	cgt	R	0	142	262	220	183	283	291	283
584	cta	L	0	280	431	341	315	481	519	417
584	ctc	L	0	280	439	348	349	507	531	432
584	ctg	L	0	234	385	362	275	422	456	444
584	ctt	L	0	203	339	258	258	377	370	326
584	gaa	E	0	296	532	341	296	394	415	478
584	gac	D	0	178	315	273	284	434	501	588
584	gag	E	0	152	249	220	143	206	211	204
584	gat	D	0	72	157	145	111	212	255	346
584	gca	A	0	155	395	334	270	646	688	977
584	gcc	A	0	423	823	742	653	1454	1751	2353
584	gcg	A	0	269	499	470	417	924	991	1363
584	gct	A	0	229	415	380	379	878	945	1239
584	gga	G	0	301	540	556	489	1052	1194	1472
584	ggc	G	1	215	387	335	317	616	786	205
584	ggg	G	0	1014	1869	1926	1889	3854	4326	5750
584	ggt	G	0	8690	16688	14925	15876	28034	33401	46818
584	gta	V	0	323	564	455	427	711	728	820
584	gtc	V	0	119	220	173	163	266	247	283
584	gtg	V	0	525	832	640	609	961	1064	1043
584	gtt	V	0	309	606	455	433	646	685	661
584	taa	*	0	199	193	116	64	59	95	72
584	tac	Y	0	141	245	248	208	500	645	801
584	tag	*	0	117	106	39	27	20	23	35
584	tat	Y	0	208	365	321	316	690	858	1049
584	tca	S	0	194	359	298	302	626	727	741
584	tcc	S	0	88	153	155	164	326	412	442
584	tcg	S	0	124	209	208	222	466	475	561
584	tct	S	0	176	316	287	301	646	680	702
584	tga	*	0	103	82	28	44	42	45	48
584	tgc	C	0	173	332	314	312	641	770	944
584	tgg	W	0	187	340	325	312	664	687	886
584	tgt	C	0	245	473	442	446	863	908	1314
584	tta	L	0	132	245	194	171	243	302	314
584	ttc	F	0	55	95	105	66	186	222	334
584	ttg	L	0	288	442	320	297	508	548	536
584	ttt	F	0	179	336	299	272	626	865	1139
585	aaa	K	0	446	534	267	196	176	194	196
585	aac	N	0	133	258	194	178	360	305	313
585	aag	K	0	192	271	139	113	95	84	73
585	aat	N	0	331	658	506	409	658	637	693
585	aca	T	0	151	221	207	144	224	208	145
585	acc	T	0	211	399	306	222	280	279	184
585	acg	T	0	162	272	223	178	180	185	108
585	act	T	0	167	286	242	220	233	241	171
585	aga	R	0	296	493	343	271	221	213	194
585	agc	S	0	134	196	133	107	93	86	72
585	agg	R	0	133	226	131	137	92	82	50
585	agt	S	0	244	451	294	252	269	242	229
585	ata	I	0	420	801	656	549	818	871	729
585	atc	I	0	228	387	322	263	353	397	262
585	atg	M	0	277	493	510	412	802	820	945
585	att	I	0	188	313	246	201	327	333	271
585	caa	Q	0	131	235	192	175	254	230	222
585	cac	H	0	145	308	270	275	421	496	527
585	cag	Q	0	150	257	209	184	265	257	266
585	cat	H	0	149	258	215	196	359	418	458
585	cca	P	0	99	179	171	153	199	202	203
585	ccc	P	0	830	1562	1350	1084	1516	1485	1293
585	ccg	P	0	378	712	644	492	828	762	628
585	cct	P	0	101	156	147	157	189	178	175
585	cga	R	0	156	308	221	174	125	147	101
585	cgc	R	0	396	647	400	328	299	311	219
585	cgg	R	0	149	296	201	131	138	116	104
585	cgt	R	0	192	326	221	174	152	173	121
585	cta	L	0	164	320	264	242	424	424	455
585	ctc	L	0	117	225	214	182	332	309	290
585	ctg	L	0	339	688	606	480	830	862	838
585	ctt	L	0	59	99	98	82	133	135	146
585	gaa	E	0	108	164	88	44	67	62	56
585	gac	D	0	236	248	129	70	84	87	54
585	gag	E	0	202	273	130	107	122	120	84
585	gat	D	0	190	216	113	82	89	93	88
585	gca	A	0	171	316	281	222	284	343	252
585	gcc	A	0	227	480	303	289	375	333	304
585	gcg	A	0	410	718	553	477	707	660	549
585	gct	A	0	76	151	113	120	150	131	99
585	gga	G	0	265	343	158	108	89	131	84
585	ggc	G	0	351	450	246	158	159	169	141
585	ggg	G	0	1582	1908	1001	665	673	624	492
585	ggt	G	0	130	155	88	64	58	60	54
585	gta	V	0	189	441	369	295	428	436	447
585	gtc	V	0	204	374	332	266	436	414	355
585	gtg	V	0	314	554	526	416	675	590	536
585	gtt	V	0	186	306	313	270	367	353	319
585	taa	*	0	220	194	121	83	98	93	81
585	tac	Y	0	245	449	450	404	816	848	998
585	tag	*	0	218	232	115	78	108	95	91
585	tat	Y	0	401	718	632	676	1184	1339	1679
585	tca	S	0	170	240	175	145	118	108	72
585	tcc	S	0	110	187	126	108	109	105	79
585	tcg	S	0	164	282	186	170	155	128	89
585	tct	S	0	167	282	179	155	137	136	87
585	tga	*	0	130	151	95	69	56	58	41
585	tgc	C	0	48	91	81	55	117	101	108
585	tgg	W	0	8690	16688	14925	15876	28034	33401	46818
585	tgt	C	0	323	606	519	442	678	667	610
585	tta	L	0	346	614	617	516	841	834	943
585	ttc	F	0	215	348	382	338	748	846	1051
585	ttg	L	0	203	431	349	334	615	564	622
585	ttt	F	0	364	670	668	689	1211	1566	2306
586	aaa	K	0	490	776	439	312	276	265	220
586	aac	N	0	317	663	628	614	1295	1441	1779
586	aag	K	0	437	752	426	274	283	236	203
586	aat	N	0	311	580	567	533	1172	1321	1848
586	aca	T	0	266	609	584	561	1221	1320	1747
586	acc	T	0	341	688	563	574	1323	1488	1515
586	acg	T	0	315	592	554	606	1231	1402	1908
586	act	T	0	252	452	441	426	912	1059	1403
586	aga	R	0	307	381	164	126	119	91	95
586	agc	S	1	14	35	24	25	56	82	70
586	agg	R	0	302	407	179	127	124	144	104
586	agt	S	0	536	956	945	900	1977	2079	2791
586	ata	I	0	457	416	170	122	127	116	98
586	atc	I	0	123	124	69	40	29	30	26
586	atg	M	0	324	309	169	127	137	131	111
586	att	I	0	436	504	221	162	162	163	127
586	caa	Q	0	310	471	284	224	187	201	147
586	cac	H	0	182	332	208	170	171	159	113
586	cag	Q	0	35	32	19	11	13	14	8
586	cat	H	0	262	359	232	192	169	177	100
586	cca	P	0	228	401	315	298	372	347	215
586	ccc	P	0	1033	1669	1292	1062	1435	1396	708
586	ccg	P	1	99	164	165	157	187	226	121
586	cct	P	0	289	509	408	332	459	446	291
586	cga	R	0	42	39	23	11	15	18	12
586	cgc	R	0	218	273	123	105	84	113	55
586	cgg	R	1	28	32	21	21	24	22	14
586	cgt	R	0	78	101	34	33	23	24	26
586	cta	L	0	202	218	106	60	63	65	54
586	ctc	L	0	72	77	50	37	43	43	21
586	ctg	L	0	86	104	47	29	61	44	42
586	ctt	L	0	284	244	138	95	86	103	74
586	gaa	E	0	221	201	111	61	61	51	59
586	gac	D	0	202	344	176	128	93	133	81
586	gag	E	0	436	504	238	171	184	192	148
586	gat	D	0	314	449	287	167	171	172	134
586	gca	A	0	152	286	233	227	464	394	524
586	gcc	A	0	151	239	224	241	431	440	513
586	gcg	A	0	186	336	245	269	482	464	573
586	gct	A	0	338	633	593	536	1132	1083	1278
586	gga	G	0	280	475	468	479	1021	1099	1523
586	ggc	G	0	181	370	338	320	691	758	974
586	ggg	G	0	877	1727	1547	1518	3314	3594	5107
586	ggt	G	0	195	352	312	301	716	809	1023
586	gta	V	0	272	332	188	121	104	113	96
586	gtc	V	0	100	122	61	52	40	50	45
586	gtg	V	0	300	422	226	139	141	125	136
586	gtt	V	0	441	482	251	176	182	167	128
586	taa	*	0	531	491	281	180	237	251	224
586	tac	Y	0	409	440	236	156	166	157	120
586	tag	*	0	235	217	131	93	108	103	111
586	tat	Y	0	489	460	248	168	190	204	163
586	tca	S	0	456	919	828	833	1829	1984	2693
586	tcc	S	0	283	575	540	524	1128	1277	1490
586	tcg	S	0	196	380	384	351	765	813	1128
586	tct	S	0	8690	16688	14925	15876	28034	33401	46818
586	tga	*	0	388	396	211	143	154	179	154
586	tgc	C	0	203	395	359	324	672	668	746
586	tgg	W	0	538	599	272	199	201	189	155
586	tgt	C	0	533	982	923	898	1747	1773	2038
586	tta	L	0	412	365	215	150	134	119	139
586	ttc	F	0	178	175	73	40	51	48	56
586	ttg	L	0	346	407	182	130	151	129	115
586	ttt	F	0	281	323	137	95	92	86	109
587	aaa	K	0	353	594	412	347	316	400	259
587	aac	N	0	371	639	549	556	1074	1176	1097
587	aag	K	0	399	610	454	348	366	381	287
587	aat	N	0	443	819	659	586	1334	1348	1439
587	aca	T	0	280	455	458	384	769	833	809
587	acc	T	0	105	219	154	165	310	329	328
587	acg	T	0	233	427	337	333	615	585	623
587	act	T	0	367	634	546	519	870	1016	991
587	aga	R	0	533	996	905	801	1747	1948	2267
587	agc	S	0	382	745	748	725	1569	1698	2029
587	agg	R	0	312	573	504	523	935	1123	1332
587	agt	S	0	325	554	542	536	1164	1313	1688
587	ata	I	0	292	580	373	378	608	589	616
587	atc	I	0	208	397	296	279	428	443	438
587	atg	M	0	358	606	487	456	640	718	584
587	att	I	0	435	713	581	516	801	832	821
587	caa	Q	0	139	250	231	204	497	515	672
587	cac	H	0	283	503	495	515	956	1062	1285
587	cag	Q	0	411	755	718	687	1340	1463	1640
587	cat	H	0	480	935	863	861	1783	2088	2406
587	cca	P	0	165	353	264	241	617	674	891
587	ccc	P	0	1457	2989	2653	2525	5878	6401	8167
587	ccg	P	0	786	1529	1490	1373	3227	3549	4675
587	cct	P	0	574	1082	1091	1103	2382	2514	3297
587	cga	R	0	383	630	567	519	1168	1271	1469
587	cgc	R	0	434	766	711	660	1379	1513	1695
587	cgg	R	0	456	836	732	685	1485	1600	1829
587	cgt	R	0	313	603	559	498	1022	1125	1376
587	cta	L	0	228	422	265	210	176	198	118
587	ctc	L	0	189	299	191	156	159	174	138
587	ctg	L	0	415	667	429	326	324	318	241
587	ctt	L	0	235	361	265	222	240	249	183
587	gaa	E	0	522	610	345	239	249	274	231
587	gac	D	0	311	385	191	98	126	118	107
587	gag	E	0	443	494	278	153	172	127	128
587	gat	D	0	319	299	147	130	106	120	100
587	gca	A	0	431	781	763	691	1530	1697	2268
587	gcc	A	0	454	877	889	826	1800	1966	2703
587	gcg	A	0	545	1091	981	901	2029	2306	2853
587	gct	A	0	8690	16688	14925	15876	28034	33401	46818
587	gga	G	0	296	569	509	529	1070	1104	1459
587	ggc	G	0	781	1410	1416	1313	2739	3059	3672
587	ggg	G	0	2293	4337	4212	4089	8716	9435	12009
587	ggt	G	0	795	1448	1346	1345	2817	3071	3938
587	gta	V	0	200	352	331	338	731	798	942
587	gtc	V	0	338	758	619	610	1301	1409	1748
587	gtg	V	0	487	937	847	806	1728	1811	2201
587	gtt	V	0	538	969	933	929	1794	2021	2523
587	taa	*	0	504	458	217	144	143	177	155
587	tac	Y	0	212	365	285	267	393	408	379
587	tag	*	0	400	349	199	154	180	172	185
587	tat	Y	0	637	1110	841	763	1277	1391	1164
587	tca	S	0	307	568	541	542	1224	1312	1850
587	tcc	S	0	209	380	435	369	909	992	1270
587	tcg	S	0	217	401	366	351	826	917	1205
587	tct	S	0	191	361	325	362	778	800	1116
587	tga	*	0	189	236	119	97	103	128	126
587	tgc	C	0	292	580	515	580	1211	1244	1512
587	tgg	W	0	562	1099	819	596	921	994	625
587	tgt	C	0	560	1021	969	957	1988	2386	3170
587	tta	L	0	424	660	471	377	330	312	205
587	ttc	F	0	116	178	109	113	103	127	105
587	ttg	L	0	183	233	182	134	103	127	72
587	ttt	F	0	306	545	377	334	447	497	313
588	aaa	K	0	550	1174	977	820	1384	1463	1301
588	aac	N	0	382	787	933	702	1172	989	1537
588	aag	K	0	501	925	800	678	1116	1204	1180
588	aat	N	0	8690	16688	14925	15876	28034	33401	46818
588	aca	T	0	265	600	555	588	1244	1417	1869
588	acc	T	0	397	786	734	699	1593	1892	2394
588	acg	T	0	110	201	203	239	428	542	685
588	act	T	0	284	570	593	499	1226	1356	1689
588	aga	R	0	237	483	446	397	876	960	1224
588	agc	S	0	220	386	423	396	920	1094	1415
588	agg	R	0	308	577	537	557	1103	1180	1504
588	agt	S	0	138	272	278	272	586	630	871
588	ata	I	0	419	801	689	575	764	794	635
588	atc	I	0	213	435	346	317	358	451	356
588	atg	M	0	368	722	738	652	1377	1492	1910
588	att	I	0	307	597	505	402	533	504	443
588	caa	Q	0	282	493	505	486	1139	1227	1601
588	cac	H	0	283	568	515	585	1225	1263	1715
588	cag	Q	0	229	486	485	434	1044	1223	1529
588	cat	H	1	1	2				1	5
588	cca	P	0	75	181	137	108	91	119	85
588	ccc	P	0	1170	2408	1788	1333	1540	1642	1092
588	ccg	P	0	159	318	224	192	226	214	169
588	cct	P	0	111	164	157	126	145	153	92
588	cga	R	0	85	203	170	174	314	334	404
588	cgc	R	0	239	454	433	399	850	850	1104
588	cgg	R	0	247	499	447	447	942	956	1084
588	cgt	R	0	261	497	452	408	851	982	1352
588	cta	L	0	83	175	112	133	189	194	147
588	ctc	L	0	189	424	294	244	390	416	369
588	ctg	L	0	54	149	83	89	123	121	137
588	ctt	L	0	149	261	209	172	238	281	248
588	gaa	E	0	217	409	285	250	265	322	192
588	gac	D	0	325	596	447	470	652	663	463
588	gag	E	0	228	461	323	264	364	406	244
588	gat	D	0	222	382	294	253	358	421	318
588	gca	A	0	218	420	374	383	771	820	991
588	gcc	A	0	321	627	619	534	1172	1376	1692
588	gcg	A	0	317	611	576	481	1132	1267	1455
588	gct	A	0	178	365	338	317	641	742	832
588	gga	G	0	381	705	705	728	1629	1648	2109
588	ggc	G	0	514	964	928	919	2052	2179	2526
588	ggg	G	0	2784	5484	5162	5005	10734	12029	14600
588	ggt	G	0	450	829	856	846	1851	1944	2573
588	gta	V	0	395	765	664	686	1100	1119	1173
588	gtc	V	0	142	297	240	239	360	415	431
588	gtg	V	0	458	785	786	631	1223	1335	1337
588	gtt	V	0	295	541	465	452	692	729	706
588	taa	*	0	442	488	211	147	159	179	174
588	tac	Y	0	159	316	321	268	588	650	833
588	tag	*	0	371	356	196	128	151	125	146
588	tat	Y	0	504	935	894	819	1886	2039	2504
588	tca	S	0	248	469	421	447	887	1017	1300
588	tcc	S	0	158	271	292	264	585	689	937
588	tcg	S	0	246	500	411	453	976	1099	1509
588	tct	S	0	242	494	487	482	1092	1263	1533
588	tga	*	0	257	223	154	83	111	118	101
588	tgc	C	0	188	346	323	329	763	750	924
588	tgg	W	0	472	827	786	797	1526	1750	1988
588	tgt	C	0	159	321	322	304	643	674	799
588	tta	L	0	422	685	597	536	727	879	695
588	ttc	F	0	215	446	387	409	847	897	1178
588	ttg	L	0	282	445	411	349	518	553	512
588	ttt	F	0	489	961	958	932	1834	2109	2519
589	aaa	K	0	224	365	337	316	505	551	518
589	aac	N	0	258	478	460	409	856	878	913
589	aag	K	0	98	199	190	158	264	250	269
589	aat	N	0	206	400	360	329	586	621	759
589	aca	T	0	110	249	239	231	464	510	662
589	acc	T	0	118	233	271	224	526	579	749
589	acg	T	0	442	962	890	919	1850	2053	2670
589	act	T	0	526	943	879	911	1966	2124	2659
589	aga	R	0	459	772	823	621	1275	1400	1740
589	agc	S	0	135	260	220	219	458	539	742
589	agg	R	0	754	1401	1357	1221	2245	2271	2628
589	agt	S	0	176	335	323	303	611	688	875
589	ata	I	0	157	292	289	262	612	688	911
589	atc	I	0	183	359	352	323	740	727	1029
589	atg	M	0	8690	16688	14925	15876	28034	33401	46818
589	att	I	0	56	90	100	85	205	215	217
589	caa	Q	0	169	273	216	193	309	327	448
589	cac	H	0	347	698	684	617	1395	1410	1634
589	cag	Q	0	172	348	278	242	454	429	526
589	cat	H	0	114	173	177	177	325	387	430
589	cca	P	0	178	190	84	58	66	78	69
589	ccc	P	0	532	586	274	203	238	216	198
589	ccg	P	1	422	339	218	181	175	175	155
589	cct	P	0	310	318	144	100	113	102	81
589	cga	R	0	263	487	492	399	800	840	1176
589	cgc	R	0	415	814	743	652	1296	1330	1533
589	cgg	R	0	689	1422	1263	1154	2034	2222	2655
589	cgt	R	0	544	994	930	851	1569	1670	2101
589	cta	L	0	388	667	633	535	1244	1422	1873
589	ctc	L	0	350	742	653	657	1400	1455	2115
589	ctg	L	0	205	444	406	400	796	918	1168
589	ctt	L	0	456	807	804	719	1702	1958	2493
589	gaa	E	0	114	230	234	214	460	568	751
589	gac	D	0	233	422	278	204	243	296	187
589	gag	E	0	323	583	620	579	1324	1535	1935
589	gat	D	0	154	258	153	115	144	151	125
589	gca	A	0	211	459	423	431	865	972	1047
589	gcc	A	0	788	1591	1527	1403	3082	3304	4157
589	gcg	A	0	707	1245	1333	1256	2552	2842	3311
589	gct	A	0	165	291	271	282	525	608	732
589	gga	G	0	263	495	395	340	572	627	619
589	ggc	G	0	471	828	671	587	1017	995	1066
589	ggg	G	0	2634	4621	3714	3283	5066	5357	4813
589	ggt	G	0	456	811	657	569	909	953	927
589	gta	V	0	367	807	728	710	1429	1693	2209
589	gtc	V	0	484	1013	927	828	2058	2151	3019
589	gtg	V	0	518	1007	911	889	1926	2112	2892
589	gtt	V	0	382	795	722	696	1511	1557	2182
589	taa	*	0	192	200	113	74	88	61	78
589	tac	Y	0	225	465	404	397	879	950	1130
589	tag	*	0	283	313	156	103	140	148	139
589	tat	Y	0	204	337	373	288	680	759	1012
589	tca	S	0	93	176	168	172	345	409	518
589	tcc	S	0	204	378	356	316	768	809	1088
589	tcg	S	0	137	223	212	229	422	402	598
589	tct	S	0	187	356	349	304	767	842	1107
589	tga	*	0	43	47	28	9	21	17	18
589	tgc	C	0	337	558	564	534	1183	1272	1955
589	tgg	W	0	727	1406	1292	1182	2543	2830	3749
589	tgt	C	0	302	592	605	555	1150	1308	1810
589	tta	L	0	180	288	261	255	596	669	890
589	ttc	F	0	392	600	578	533	1163	1280	1671
589	ttg	L	0	178	350	337	315	735	706	938
589	ttt	F	0	285	537	519	460	1005	1148	1464
590	aaa	K	0	417	732	669	610	1229	1343	1763
590	aac	N	0	308	594	626	516	1106	1234	1613
590	aag	K	0	211	435	375	332	720	713	942
590	aat	N	0	413	747	775	709	1429	1607	2145
590	aca	T	0	129	209	245	184	424	464	708
590	acc	T	0	162	316	280	258	646	673	888
590	acg	T	0	125	222	266	238	523	564	886
590	act	T	0	145	283	263	245	573	583	934
590	aga	R	0	139	235	233	220	407	542	748
590	agc	S	0	76	147	123	118	296	281	433
590	agg	R	0	313	535	485	472	969	978	1343
590	agt	S	0	248	490	463	448	978	1136	1548
590	ata	I	0	415	793	704	687	1515	1744	2336
590	atc	I	0	248	466	466	436	828	1009	1472
590	atg	M	0	261	571	528	462	1066	1224	1718
590	att	I	0	497	956	910	841	1796	2127	2875
590	caa	Q	0	140	255	253	227	494	608	842
590	cac	H	0	80	175	197	147	356	396	554
590	cag	Q	0	99	220	216	176	399	456	690
590	cat	H	0	190	311	302	279	595	695	1069
590	cca	P	0	72	88	30	28	41	46	42
590	ccc	P	0	600	686	297	190	205	229	164
590	ccg	P	0	180	198	117	78	82	94	115
590	cct	P	0	218	243	124	75	89	95	104
590	cga	R	0	171	357	328	262	593	653	1276
590	cgc	R	0	40	117	93	83	187	196	307
590	cgg	R	0	144	274	250	251	547	497	894
590	cgt	R	0	200	397	383	324	758	825	1327
590	cta	L	0	319	585	552	534	1106	1287	1830
590	ctc	L	0	181	371	385	312	739	809	1166
590	ctg	L	0	301	552	545	471	1099	1176	1768
590	ctt	L	0	301	589	553	510	1132	1327	1904
590	gaa	E	0	8690	16688	14925	15876	28034	33401	46818
590	gac	D	0	239	449	441	445	938	1084	1404
590	gag	E	0	736	1410	1399	1225	2763	3077	4374
590	gat	D	0	152	250	239	230	490	541	802
590	gca	A	0	107	161	178	191	347	421	537
590	gcc	A	0	77	130	139	133	270	284	376
590	gcg	A	0	210	391	372	341	753	846	1332
590	gct	A	0	171	312	295	305	691	719	1002
590	gga	G	0	317	622	553	508	989	1112	1417
590	ggc	G	0	245	516	446	416	749	875	1128
590	ggg	G	0	4857	9345	8538	8076	15914	16861	20019
590	ggt	G	0	501	954	902	797	1666	1730	2251
590	gta	V	0	378	705	606	624	1252	1370	1918
590	gtc	V	0	204	406	388	398	824	931	1249
590	gtg	V	0	522	922	883	908	1895	2117	2771
590	gtt	V	0	616	1238	1193	1122	2462	2762	3865
590	taa	*	0	376	376	174	149	179	138	153
590	tac	Y	0	354	707	706	687	1476	1708	2219
590	tag	*	0	189	199	98	67	82	64	64
590	tat	Y	0	460	883	904	747	1703	1973	2637
590	tca	S	0	365	680	693	642	1295	1387	2024
590	tcc	S	0	172	319	344	313	670	758	950
590	tcg	S	0	142	271	276	258	580	584	895
590	tct	S	0	365	724	704	616	1345	1535	2059
590	tga	*	0	158	162	97	70	66	91	94
590	tgc	C	0	395	730	701	676	1414	1630	2185
590	tgg	W	0	600	1110	1152	1056	2413	2616	3784
590	tgt	C	0	525	972	956	902	1793	2068	2863
590	tta	L	0	340	635	626	620	1299	1452	1930
590	ttc	F	0	114	246	220	206	443	470	730
590	ttg	L	0	328	619	631	584	1300	1378	1913
590	ttt	F	0	865	1570	1718	1509	3355	3878	5236

## Sheet: CYC
Sequence Counts for CYC Construct				Hours in Dextrose
Position	Codon	Amino acid	Low Abundance or Poor Fit	16	20	24	32	40	48
582	aaa	K	0	723	590	838	2155	2606	3451
582	aac	N	0	326	253	331	1080	1210	1769
582	aag	K	0	367	312	436	1168	1305	1825
582	aat	N	0	316	262	398	1173	1312	1948
582	aca	T	0	334	265	402	1204	1378	1904
582	acc	T	0	175	106	165	535	626	746
582	acg	T	0	258	190	228	692	781	948
582	act	T	0	461	335	558	1752	2032	2925
582	aga	R	0	234	166	245	556	716	1066
582	agc	S	1	137	191	253	867	717	1511
582	agg	R	1	31	92	85	443	230	606
582	agt	S	0	349	267	403	1268	1490	2242
582	ata	I	0	504	425	575	1680	1857	2746
582	atc	I	0	132	78	119	483	524	701
582	atg	M	0	377	271	385	1289	1430	2023
582	att	I	0	236	183	260	734	834	1298
582	caa	Q	0	11880	9366	14401	29906	43235	53497
582	cac	H	0	187	150	223	660	699	960
582	cag	Q	0	339	261	397	1035	1251	1637
582	cat	H	0	257	189	263	702	888	1285
582	cca	P	0	183	128	173	493	598	850
582	ccc	P	0	1259	725	1300	4025	4651	5961
582	ccg	P	0	660	470	687	1993	2324	3094
582	cct	P	0	199	125	202	579	666	956
582	cga	R	0	93	94	111	264	343	432
582	cgc	R	0	525	377	537	1470	1759	2236
582	cgg	R	0	384	315	377	1227	1336	1799
582	cgt	R	0	296	238	344	925	1013	1291
582	cta	L	0	413	300	394	945	1136	1664
582	ctc	L	0	300	205	288	820	833	1124
582	ctg	L	0	157	107	130	350	430	600
582	ctt	L	1	27	20	50	84	107	166
582	gaa	E	0	294	234	329	952	1188	1811
582	gac	D	0	80	68	81	218	285	392
582	gag	E	0	94	83	106	334	379	659
582	gat	D	0	161	94	188	490	512	810
582	gca	A	0	89	80	104	378	436	561
582	gcc	A	0	257	124	238	810	746	969
582	gcg	A	0	355	203	370	1223	1466	1886
582	gct	A	1	157	75	162	519	593	538
582	gga	G	0	57	40	71	129	164	258
582	ggc	G	0	224	138	229	838	616	1021
582	ggg	G	1	195	232	252	1164	710	1971
582	ggt	G	1	102	71	90	373	231	634
582	gta	V	0	88	79	113	343	382	574
582	gtc	V	0	129	82	133	493	399	600
582	gtg	V	0	145	121	170	520	594	861
582	gtt	V	0	165	69	166	496	553	741
582	taa	*	0	193	112	68	96	133	96
582	tac	Y	0	183	158	212	672	741	1184
582	tag	*	0	223	112	85	123	114	92
582	tat	Y	0	187	123	162	564	683	972
582	tca	S	0	284	219	375	1121	1325	1959
582	tcc	S	0	66	33	73	228	236	229
582	tcg	S	1	31	24	34	95	122	201
582	tct	S	0	69	45	83	234	246	346
582	tga	*	0	108	53	46	49	60	41
582	tgc	C	0	74	79	79	268	339	497
582	tgg	W	0	167	153	179	578	496	1022
582	tgt	C	0	298	232	303	998	1051	1781
582	tta	L	0	172	142	197	514	680	896
582	ttc	F	1	40	21	53	163	181	211
582	ttg	L	0	166	135	187	539	484	943
582	ttt	F	0	129	86	128	472	546	783
583	aaa	K	0	329	177	239	377	375	291
583	aac	N	0	237	213	261	631	685	923
583	aag	K	0	172	114	131	167	167	137
583	aat	N	0	454	400	485	1094	1154	1447
583	aca	T	0	351	271	382	820	837	988
583	acc	T	1	227	188	323	727	869	1168
583	acg	T	0	220	157	228	508	504	663
583	act	T	0	328	289	313	767	833	1020
583	aga	R	0	555	405	503	942	889	883
583	agc	S	0	378	263	349	754	801	1014
583	agg	R	0	111	72	89	192	212	182
583	agt	S	0	347	270	333	724	728	916
583	ata	I	0	352	235	313	656	717	840
583	atc	I	0	390	291	358	844	904	1155
583	atg	M	0	372	288	380	840	1024	1228
583	att	I	0	302	270	316	735	806	984
583	caa	Q	0	476	310	397	861	861	1006
583	cac	H	0	739	635	933	2611	3084	4603
583	cag	Q	0	110	78	99	208	257	279
583	cat	H	0	571	481	631	1858	2198	3177
583	cca	P	0	496	277	295	449	450	398
583	ccc	P	1	927	548	806	1219	1282	1127
583	ccg	P	1	88	77	87	151	148	138
583	cct	P	0	442	246	285	343	339	297
583	cga	R	0	299	228	256	457	501	472
583	cgc	R	0	569	374	479	884	951	922
583	cgg	R	0	306	225	263	511	562	540
583	cgt	R	0	309	195	253	454	416	415
583	cta	L	0	325	271	375	1021	1166	1612
583	ctc	L	0	366	268	435	999	1275	1763
583	ctg	L	0	208	171	227	669	740	1077
583	ctt	L	0	408	292	449	1071	1233	1739
583	gaa	E	0	139	55	86	169	148	165
583	gac	D	0	249	131	191	269	248	254
583	gag	E	0	281	158	194	437	401	411
583	gat	D	0	273	165	194	359	308	339
583	gca	A	0	213	146	225	543	653	739
583	gcc	A	1	269	184	391	1073	1294	1717
583	gcg	A	0	334	163	271	764	855	1039
583	gct	A	0	445	313	459	1051	1255	1490
583	gga	G	0	142	91	129	325	350	404
583	ggc	G	0	324	205	295	722	813	1136
583	ggg	G	0	98	73	100	275	280	333
583	ggt	G	0	248	165	219	477	541	675
583	gta	V	0	262	149	264	528	552	602
583	gtc	V	0	227	156	199	382	468	498
583	gtg	V	0	109	72	66	180	214	218
583	gtt	V	0	232	153	233	463	474	586
583	taa	*	0	146	77	63	72	94	48
583	tac	Y	0	432	445	573	1620	1922	2842
583	tag	*	0	87	43	59	47	62	40
583	tat	Y	0	145	126	187	478	560	870
583	tca	S	0	543	383	484	1038	1182	1336
583	tcc	S	1	173	161	238	493	560	783
583	tcg	S	0	248	200	258	536	547	703
583	tct	S	0	585	476	570	1360	1513	1824
583	tga	*	0	213	96	99	113	142	74
583	tgc	C	0	267	231	332	782	916	1264
583	tgg	W	0	157	108	187	483	565	788
583	tgt	C	0	582	509	625	1722	1940	2603
583	tta	L	0	400	329	437	1120	1446	1784
583	ttc	F	0	427	364	533	1355	1790	2282
583	ttg	L	0	128	101	156	380	479	611
583	ttt	F	0	11880	9366	14401	29906	43235	53497
584	aaa	K	0	249	140	144	234	252	261
584	aac	N	0	160	116	171	375	425	506
584	aag	K	0	163	93	97	139	171	180
584	aat	N	0	322	257	338	678	796	893
584	aca	T	0	205	145	179	461	558	678
584	acc	T	0	149	114	182	388	485	591
584	acg	T	0	161	139	188	409	538	596
584	act	T	0	208	138	195	468	562	784
584	aga	R	0	273	156	169	304	298	280
584	agc	S	1	37	45	55	95	101	145
584	agg	R	0	229	147	146	225	280	238
584	agt	S	0	158	101	178	416	535	637
584	ata	I	0	416	240	208	292	284	225
584	atc	I	0	104	70	43	88	88	64
584	atg	M	0	362	277	390	1135	1348	1937
584	att	I	0	321	154	154	234	231	191
584	caa	Q	0	189	135	154	352	423	624
584	cac	H	0	579	513	684	1764	2055	2931
584	cag	Q	0	124	86	90	240	283	391
584	cat	H	0	322	260	383	916	1056	1550
584	cca	P	0	64	39	32	42	45	31
584	ccc	P	0	921	465	383	497	521	433
584	ccg	P	0	142	91	87	94	98	77
584	cct	P	0	125	66	37	83	57	52
584	cga	R	0	110	65	76	141	194	169
584	cgc	R	0	192	129	108	249	262	282
584	cgg	R	0	433	288	316	509	519	566
584	cgt	R	0	136	104	116	182	177	182
584	cta	L	0	495	300	423	753	764	841
584	ctc	L	0	259	185	256	479	488	532
584	ctg	L	0	118	74	74	157	181	186
584	ctt	L	1	41	27	26	72	76	82
584	gaa	E	0	129	90	87	138	141	131
584	gac	D	0	198	163	178	362	364	441
584	gag	E	0	84	52	35	86	110	81
584	gat	D	0	134	70	111	230	265	257
584	gca	A	0	199	160	220	590	768	1011
584	gcc	A	0	420	359	487	1298	1601	2151
584	gcg	A	0	481	359	540	1455	1724	2300
584	gct	A	0	112	107	144	376	496	676
584	gga	G	0	407	355	487	1371	1843	2418
584	ggc	G	1	210	219	196	690	689	1453
584	ggg	G	0	608	560	831	2179	2911	3766
584	ggt	G	0	11880	9366	14401	29906	43235	53497
584	gta	V	0	401	262	339	577	679	731
584	gtc	V	0	270	167	227	431	482	492
584	gtg	V	0	506	365	456	920	904	964
584	gtt	V	0	238	185	251	483	525	467
584	taa	*	0	468	185	181	246	248	180
584	tac	Y	0	197	153	167	447	579	701
584	tag	*	1	92	29	48	45	84	67
584	tat	Y	0	136	81	116	276	355	522
584	tca	S	0	103	71	117	330	387	536
584	tcc	S	0	91	72	98	311	411	575
584	tcg	S	0	116	101	144	375	493	614
584	tct	S	0	405	349	463	1315	1482	2274
584	tga	*	0	213	109	71	115	124	89
584	tgc	C	0	70	54	96	278	328	392
584	tgg	W	0	488	340	431	1259	1474	1883
584	tgt	C	0	288	264	344	901	1148	1596
584	tta	L	0	159	119	148	304	311	299
584	ttc	F	0	259	201	299	715	951	1371
584	ttg	L	0	200	104	114	245	246	275
584	ttt	F	0	270	185	270	750	967	1345
585	aaa	K	0	451	251	240	313	305	229
585	aac	N	0	198	120	206	390	371	398
585	aag	K	0	119	63	60	53	80	57
585	aat	N	0	306	257	290	621	660	595
585	aca	T	0	563	381	438	742	619	612
585	acc	T	0	224	171	204	347	332	275
585	acg	T	0	232	174	208	338	343	264
585	act	T	0	305	222	287	473	432	387
585	aga	R	0	118	63	64	89	99	62
585	agc	S	0	101	63	73	121	96	85
585	agg	R	0	219	146	154	199	179	160
585	agt	S	0	140	106	133	167	172	126
585	ata	I	0	373	281	393	728	692	678
585	atc	I	0	213	162	210	449	396	416
585	atg	M	0	326	267	367	841	951	1190
585	att	I	0	446	347	448	903	887	833
585	caa	Q	0	204	170	231	411	381	402
585	cac	H	0	257	213	272	634	701	818
585	cag	Q	0	418	268	409	720	662	645
585	cat	H	0	214	153	182	379	455	515
585	cca	P	0	158	143	164	334	336	346
585	ccc	P	0	1089	827	1065	2058	1953	1889
585	ccg	P	0	672	550	632	1243	1161	1137
585	cct	P	0	139	98	127	260	254	243
585	cga	R	0	112	83	82	108	95	94
585	cgc	R	0	283	179	206	332	283	295
585	cgg	R	0	254	157	180	218	256	189
585	cgt	R	0	169	89	110	149	125	101
585	cta	L	0	350	301	359	902	893	976
585	ctc	L	0	141	118	137	342	327	317
585	ctg	L	0	292	235	274	678	745	762
585	ctt	L	0	217	163	207	453	479	537
585	gaa	E	0	305	168	173	197	221	175
585	gac	D	0	179	100	80	117	110	92
585	gag	E	0	176	92	72	111	122	98
585	gat	D	0	136	54	50	62	74	64
585	gca	A	0	104	90	114	173	173	188
585	gcc	A	0	315	211	266	481	437	418
585	gcg	A	0	473	339	396	766	700	670
585	gct	A	0	202	139	172	289	279	263
585	gga	G	0	254	137	113	157	135	110
585	ggc	G	0	281	149	133	138	197	153
585	ggg	G	0	1630	835	763	934	1058	798
585	ggt	G	0	230	115	121	132	125	103
585	gta	V	0	216	177	196	453	407	419
585	gtc	V	0	177	151	146	337	341	329
585	gtg	V	0	405	349	387	838	778	824
585	gtt	V	0	418	339	400	784	782	759
585	taa	*	0	308	134	130	138	151	101
585	tac	Y	0	201	184	237	660	731	1021
585	tag	*	0	197	92	80	94	105	80
585	tat	Y	0	451	368	518	1356	1616	2129
585	tca	S	0	393	257	263	399	393	361
585	tcc	S	0	209	156	152	206	210	163
585	tcg	S	0	199	110	154	213	176	157
585	tct	S	0	179	129	154	210	200	165
585	tga	*	0	232	129	108	124	144	94
585	tgc	C	0	186	119	164	372	383	355
585	tgg	W	0	11880	9366	14401	29906	43235	53497
585	tgt	C	0	156	118	161	297	336	348
585	tta	L	0	412	388	483	1054	1076	1159
585	ttc	F	0	289	272	373	953	1063	1531
585	ttg	L	0	684	659	836	1952	2037	2220
585	ttt	F	0	421	351	569	1435	1743	2494
586	aaa	K	0	609	398	327	524	548	420
586	aac	N	0	645	555	844	2130	2655	3528
586	aag	K	0	563	336	326	440	435	341
586	aat	N	0	512	477	650	1852	2299	3029
586	aca	T	0	267	226	287	725	954	1377
586	acc	T	0	92	73	137	270	319	468
586	acg	T	0	281	247	338	910	1076	1495
586	act	T	0	477	385	529	1339	1642	2256
586	aga	R	0	503	225	185	218	271	188
586	agc	S	1	6	7	2	11	22	23
586	agg	R	0	288	145	94	139	158	115
586	agt	S	0	659	590	924	2335	2868	4066
586	ata	I	0	241	107	96	99	131	66
586	atc	I	0	141	67	56	59	67	52
586	atg	M	0	275	153	112	155	174	97
586	att	I	0	207	103	102	97	106	75
586	caa	Q	0	320	172	168	226	224	157
586	cac	H	0	111	66	70	104	123	106
586	cag	Q	1	21	8	10	12	27	16
586	cat	H	0	350	162	171	260	275	221
586	cca	P	0	463	332	416	728	633	514
586	ccc	P	0	795	504	639	1095	1081	921
586	ccg	P	1	137	124	195	304	303	298
586	cct	P	0	257	189	240	395	368	332
586	cga	R	1	28	25	20	32	29	25
586	cgc	R	0	346	180	135	164	171	108
586	cgg	R	0	85	32	28	35	43	17
586	cgt	R	1	46	19	26	29	42	23
586	cta	L	0	225	103	88	110	128	77
586	ctc	L	0	140	72	60	60	72	45
586	ctg	L	1	16	13	6	15	12	8
586	ctt	L	0	422	213	190	203	194	134
586	gaa	E	0	247	115	91	123	135	74
586	gac	D	0	75	55	63	105	111	81
586	gag	E	0	316	156	118	149	177	99
586	gat	D	0	336	202	193	180	215	148
586	gca	A	0	93	80	116	286	301	367
586	gcc	A	0	302	246	357	723	897	1066
586	gcg	A	0	223	152	240	500	505	595
586	gct	A	0	89	70	109	275	284	331
586	gga	G	0	355	303	415	1106	1448	2203
586	ggc	G	0	52	51	58	163	218	333
586	ggg	G	0	1012	812	1119	3345	4269	6080
586	ggt	G	0	203	168	240	622	752	1115
586	gta	V	0	266	145	124	172	178	118
586	gtc	V	1	72	50	25	42	33	23
586	gtg	V	0	330	159	145	219	191	183
586	gtt	V	0	192	91	110	98	135	94
586	taa	*	0	625	272	269	342	387	297
586	tac	Y	0	598	264	216	233	287	158
586	tag	*	0	305	177	161	170	183	148
586	tat	Y	0	689	342	271	287	315	255
586	tca	S	0	848	742	973	2734	3291	4837
586	tcc	S	0	542	473	668	1911	2238	3178
586	tcg	S	0	281	223	287	874	1114	1473
586	tct	S	0	11880	9366	14401	29906	43235	53497
586	tga	*	0	453	235	220	267	264	206
586	tgc	C	0	261	261	295	695	802	942
586	tgg	W	0	355	172	142	192	188	153
586	tgt	C	0	895	740	1027	2278	2539	3273
586	tta	L	0	413	173	163	180	201	148
586	ttc	F	0	111	45	36	37	51	27
586	ttg	L	0	353	123	127	138	145	83
586	ttt	F	0	259	103	89	107	101	86
587	aaa	K	0	618	393	466	777	799	565
587	aac	N	0	303	223	321	783	871	1068
587	aag	K	0	410	224	312	544	528	415
587	aat	N	0	648	520	700	1663	1813	2115
587	aca	T	0	350	308	375	819	884	991
587	acc	T	0	270	196	234	620	661	662
587	acg	T	0	303	247	342	781	877	900
587	act	T	0	447	354	487	1041	1164	1244
587	aga	R	0	586	488	658	1511	1828	2122
587	agc	S	0	508	443	610	1745	2138	3082
587	agg	R	0	424	318	391	1048	1236	1513
587	agt	S	0	621	540	760	2158	2678	3475
587	ata	I	0	323	217	326	610	631	640
587	atc	I	0	314	201	311	648	699	569
587	atg	M	0	484	324	431	810	883	746
587	att	I	0	591	421	630	1165	1282	1238
587	caa	Q	0	322	234	353	898	1001	1304
587	cac	H	0	474	427	508	1492	1802	2422
587	cag	Q	0	538	445	575	1526	1827	2204
587	cat	H	0	223	183	251	700	848	1177
587	cca	P	0	124	114	172	413	485	559
587	ccc	P	0	1447	1125	1492	3906	4404	4945
587	ccg	P	0	794	654	932	2301	2710	2813
587	cct	P	0	591	460	632	1576	1901	1969
587	cga	R	0	314	243	319	832	930	1116
587	cgc	R	0	602	510	583	1594	1829	2212
587	cgg	R	0	873	643	835	2119	2578	3055
587	cgt	R	0	536	423	560	1472	1772	2056
587	cta	L	0	233	156	172	271	242	208
587	ctc	L	0	251	159	206	320	247	150
587	ctg	L	0	463	331	385	578	501	434
587	ctt	L	0	458	271	346	509	467	375
587	gaa	E	0	469	220	198	235	260	192
587	gac	D	0	482	253	199	255	237	171
587	gag	E	0	332	174	168	224	190	168
587	gat	D	0	166	91	72	72	93	52
587	gca	A	0	487	438	580	1547	1942	2637
587	gcc	A	0	678	553	878	2311	2856	3680
587	gcg	A	0	767	646	947	2361	3152	4306
587	gct	A	0	11880	9366	14401	29906	43235	53497
587	gga	G	0	699	580	742	2103	2687	3750
587	ggc	G	0	858	741	1077	2994	3751	5276
587	ggg	G	0	2562	2233	3105	8760	11048	15925
587	ggt	G	0	695	596	871	2485	3184	4131
587	gta	V	0	71	73	106	222	312	403
587	gtc	V	0	487	386	534	1474	1725	2073
587	gtg	V	0	330	294	398	1001	1198	1497
587	gtt	V	0	625	544	746	1800	2240	2677
587	taa	*	0	339	141	124	143	185	116
587	tac	Y	0	498	345	433	936	975	922
587	tag	*	0	430	232	202	247	299	204
587	tat	Y	0	518	354	480	865	955	828
587	tca	S	0	558	418	679	1985	2575	3629
587	tcc	S	0	494	403	636	1709	2119	2997
587	tcg	S	0	406	370	526	1627	1938	2763
587	tct	S	0	539	476	705	1827	2245	3365
587	tga	*	0	77	40	40	50	76	49
587	tgc	C	0	529	413	653	1945	2288	3149
587	tgg	W	0	651	448	555	1124	1191	925
587	tgt	C	0	862	716	1105	3090	3934	4846
587	tta	L	0	473	275	413	589	582	475
587	ttc	F	0	88	59	89	141	142	136
587	ttg	L	0	135	80	116	165	177	113
587	ttt	F	0	367	278	335	632	633	591
588	aaa	K	0	393	308	364	778	835	719
588	aac	N	0	917	659	801	2060	2051	2714
588	aag	K	0	449	350	413	866	965	744
588	aat	N	0	11880	9366	14401	29906	43235	53497
588	aca	T	0	241	226	324	894	1073	1341
588	acc	T	0	425	370	539	1375	1778	2288
588	acg	T	0	73	67	105	271	380	417
588	act	T	0	433	369	547	1386	1809	2361
588	aga	R	0	319	304	449	1004	1220	1424
588	agc	S	0	90	85	125	316	390	529
588	agg	R	0	387	314	441	981	1228	1548
588	agt	S	0	437	377	533	1349	1680	2131
588	ata	I	0	671	574	738	1354	1382	1156
588	atc	I	0	239	203	258	457	482	400
588	atg	M	0	473	400	561	1379	1607	1884
588	att	I	0	402	276	405	663	725	581
588	caa	Q	0	558	505	769	1849	2349	2780
588	cac	H	0	247	237	355	914	1219	1557
588	cag	Q	0	207	214	297	775	1046	1250
588	cat	H	1		1		2	1	2
588	cca	P	0	157	123	130	208	214	163
588	ccc	P	0	1449	1099	1270	2097	2240	1608
588	ccg	P	0	280	223	239	332	394	247
588	cct	P	0	206	166	187	322	271	223
588	cga	R	0	98	86	131	299	384	398
588	cgc	R	0	572	489	695	1621	2008	2329
588	cgg	R	0	291	219	335	806	941	1120
588	cgt	R	0	400	294	438	1093	1277	1359
588	cta	L	0	297	239	287	576	634	531
588	ctc	L	0	271	180	234	483	507	480
588	ctg	L	0	136	109	105	204	238	164
588	ctt	L	0	334	244	293	493	575	500
588	gaa	E	0	536	400	494	924	1038	725
588	gac	D	0	135	110	147	244	337	229
588	gag	E	0	369	274	335	601	631	483
588	gat	D	0	325	250	311	532	525	471
588	gca	A	0	243	187	267	656	831	937
588	gcc	A	0	413	349	475	1180	1375	1549
588	gcg	A	0	422	361	476	1133	1324	1485
588	gct	A	0	534	407	573	1464	1561	1846
588	gga	G	0	467	407	576	1414	1784	2287
588	ggc	G	0	620	536	766	1903	2270	2865
588	ggg	G	0	3206	2684	3796	9894	12186	14472
588	ggt	G	0	746	636	948	2398	2685	3406
588	gta	V	0	295	247	288	620	713	687
588	gtc	V	0	198	180	216	523	600	516
588	gtg	V	0	434	390	474	1143	1284	1235
588	gtt	V	0	397	328	414	973	1086	1106
588	taa	*	0	419	180	170	271	273	225
588	tac	Y	0	386	332	507	1305	1653	2082
588	tag	*	0	251	132	108	108	158	116
588	tat	Y	0	712	651	872	2284	2841	3481
588	tca	S	0	516	432	607	1702	2095	2921
588	tcc	S	0	199	159	223	655	811	984
588	tcg	S	0	308	239	333	1028	1277	1499
588	tct	S	0	435	358	486	1426	1773	2308
588	tga	*	0	232	115	124	133	137	100
588	tgc	C	0	249	237	294	885	1047	1201
588	tgg	W	0	440	392	493	1271	1628	1870
588	tgt	C	0	497	444	603	1531	1804	2183
588	tta	L	0	649	527	586	1195	1296	1110
588	ttc	F	0	243	240	325	883	1121	1331
588	ttg	L	0	430	279	345	596	694	559
588	ttt	F	0	574	487	722	1904	2241	2788
589	aaa	K	0	219	168	197	507	557	478
589	aac	N	0	72	62	75	170	211	223
589	aag	K	0	333	326	384	867	948	971
589	aat	N	0	123	118	158	357	415	407
589	aca	T	0	94	80	117	269	292	374
589	acc	T	0	338	274	399	946	1101	1302
589	acg	T	0	271	235	277	770	829	995
589	act	T	0	512	438	563	1424	1725	2153
589	aga	R	0	428	312	412	1103	1251	1348
589	agc	S	0	205	178	240	640	720	862
589	agg	R	0	611	475	658	1522	1847	1873
589	agt	S	0	203	128	192	535	580	632
589	ata	I	0	228	210	235	597	702	831
589	atc	I	0	136	91	101	293	364	423
589	atg	M	0	11880	9366	14401	29906	43235	53497
589	att	I	1	33	20	29	42	72	95
589	caa	Q	0	234	154	130	269	244	289
589	cac	H	0	279	244	381	940	1090	1266
589	cag	Q	0	212	123	119	205	248	221
589	cat	H	0	182	160	284	708	892	966
589	cca	P	0	145	68	58	53	68	44
589	ccc	P	0	419	176	176	219	287	157
589	ccg	P	1	438	267	304	335	387	290
589	cct	P	0	374	174	165	164	210	134
589	cga	R	0	296	243	348	754	944	859
589	cgc	R	0	517	384	463	1235	1418	1572
589	cgg	R	0	984	803	1042	2497	2979	3209
589	cgt	R	0	437	353	483	1116	1247	1349
589	cta	L	0	388	286	454	1142	1426	1895
589	ctc	L	0	309	243	342	952	1194	1665
589	ctg	L	0	458	340	474	1336	1638	2092
589	ctt	L	0	704	572	779	2239	2537	3367
589	gaa	E	0	249	180	257	656	794	844
589	gac	D	0	386	210	234	454	429	359
589	gag	E	0	838	729	903	2300	2611	3218
589	gat	D	0	167	105	116	210	242	203
589	gca	A	0	241	221	303	772	952	1224
589	gcc	A	0	892	717	957	2645	3297	3784
589	gcg	A	0	772	659	962	2460	3070	3815
589	gct	A	0	349	298	424	1197	1378	1731
589	gga	G	0	311	228	296	554	641	590
589	ggc	G	0	666	434	554	1038	1162	1068
589	ggg	G	0	2698	1870	2353	4458	4778	4468
589	ggt	G	0	507	327	438	735	887	763
589	gta	V	0	323	200	316	645	789	923
589	gtc	V	0	414	319	384	1013	1197	1530
589	gtg	V	0	482	333	490	1112	1372	1586
589	gtt	V	0	475	330	437	1046	1294	1672
589	taa	*	0	99	40	57	35	61	35
589	tac	Y	0	268	220	311	838	1118	1386
589	tag	*	0	142	65	65	74	90	52
589	tat	Y	0	220	157	252	689	942	1135
589	tca	S	0	404	328	431	1214	1370	1593
589	tcc	S	0	221	170	241	586	774	930
589	tcg	S	0	184	164	213	533	682	766
589	tct	S	0	96	85	110	299	360	396
589	tga	*	1	46	24	20	17	42	34
589	tgc	C	0	409	279	445	1231	1635	2004
589	tgg	W	0	706	478	719	1733	2171	2429
589	tgt	C	0	333	314	434	1242	1627	1930
589	tta	L	0	306	287	375	918	1266	1612
589	ttc	F	0	983	807	1029	2934	3747	5116
589	ttg	L	0	433	385	525	1449	1601	2330
589	ttt	F	0	258	203	287	803	1062	1454
590	aaa	K	0	665	440	527	1264	1412	1629
590	aac	N	0	364	280	354	892	1078	1396
590	aag	K	0	162	121	157	376	402	465
590	aat	N	0	396	337	411	1163	1336	1736
590	aca	T	0	98	50	76	229	259	325
590	acc	T	0	237	185	309	740	858	1254
590	acg	T	0	370	268	360	1025	1239	1623
590	act	T	0	433	362	485	1199	1536	2002
590	aga	R	0	277	207	219	506	582	624
590	agc	S	0	135	120	152	400	480	642
590	agg	R	0	489	359	380	889	1065	1284
590	agt	S	0	217	178	212	570	668	803
590	ata	I	0	442	301	362	893	1071	1244
590	atc	I	0	159	140	168	375	462	527
590	atg	M	0	348	279	391	988	1261	1599
590	att	I	0	1049	767	904	2254	2604	3021
590	caa	Q	0	92	97	99	265	333	395
590	cac	H	0	214	177	274	672	901	1130
590	cag	Q	0	65	52	57	109	144	170
590	cat	H	0	215	136	228	583	796	933
590	cca	P	0	71	35	37	18	39	20
590	ccc	P	0	494	259	201	269	322	192
590	ccg	P	0	166	74	65	63	87	42
590	cct	P	0	188	87	69	87	83	50
590	cga	R	0	184	120	165	336	444	390
590	cgc	R	0	119	86	106	310	335	398
590	cgg	R	0	396	241	286	735	902	958
590	cgt	R	0	231	134	182	452	504	572
590	cta	L	1	43	32	47	93	128	108
590	ctc	L	0	198	158	237	576	769	878
590	ctg	L	0	275	195	295	733	945	1157
590	ctt	L	0	421	311	437	1125	1406	1736
590	gaa	E	0	11880	9366	14401	29906	43235	53497
590	gac	D	0	175	185	217	578	790	1099
590	gag	E	0	545	443	685	1818	2396	2977
590	gat	D	0	292	221	335	892	1113	1379
590	gca	A	0	340	289	346	844	1039	1482
590	gcc	A	0	260	235	310	817	940	1280
590	gcg	A	0	257	195	284	728	912	1210
590	gct	A	0	288	271	324	845	971	1397
590	gga	G	0	543	395	549	1262	1531	1760
590	ggc	G	0	192	154	186	456	525	659
590	ggg	G	0	6784	5282	6459	16162	18770	24531
590	ggt	G	0	825	654	806	1997	2283	2897
590	gta	V	0	343	313	365	906	1026	1291
590	gtc	V	0	137	156	195	456	576	683
590	gtg	V	0	1060	809	1121	2945	3550	4462
590	gtt	V	0	294	229	283	793	978	1081
590	taa	*	0	360	181	153	190	188	146
590	tac	Y	0	264	214	273	698	871	1253
590	tag	*	0	134	70	66	89	103	69
590	tat	Y	0	555	421	569	1470	1735	2370
590	tca	S	0	509	373	565	1285	1624	2177
590	tcc	S	0	188	166	214	516	622	813
590	tcg	S	0	339	285	312	1009	1291	1612
590	tct	S	0	828	647	794	2204	2597	3319
590	tga	*	0	120	52	41	58	84	31
590	tgc	C	0	504	402	413	1125	1215	1640
590	tgg	W	0	550	427	491	1317	1629	2077
590	tgt	C	0	345	295	304	762	915	1105
590	tta	L	0	665	496	693	1696	2117	2702
590	ttc	F	0	533	481	607	1539	1931	2613
590	ttg	L	0	447	365	451	1197	1434	1921
590	ttt	F	0	743	638	834	2210	2711	3794

## Sheet: ADH
Sequence Counts for ADH Construct				Hours in Dextrose
Position	Codon	Amino acid	Low Abundance or Poor Fit	16	20	24	32	40	48
582	aaa	K	0	716	899	1384	1994	6388	6248
582	aac	N	0	443	536	754	1003	3220	3038
582	aag	K	0	512	691	850	1307	4126	3815
582	aat	N	0	390	548	696	838	3041	2660
582	aca	T	0	338	489	651	877	2920	2609
582	acc	T	0	236	264	323	358	1843	1599
582	acg	T	0	483	596	672	932	3244	2664
582	act	T	0	270	353	470	720	2431	2411
582	aga	R	0	329	440	619	801	2838	2479
582	agc	S	0	122	134	191	304	919	959
582	agg	R	1	86	104	191	310	942	812
582	agt	S	0	235	287	408	536	1895	1868
582	ata	I	0	435	619	722	1034	3086	3015
582	atc	I	0	253	310	377	467	1596	1411
582	atg	M	0	112	181	263	337	1119	979
582	att	I	0	285	339	451	554	1823	1768
582	caa	Q	0	13308	14492	19939	26317	88732	87366
582	cac	H	0	208	214	286	384	1276	1204
582	cag	Q	0	226	306	442	660	2113	2013
582	cat	H	0	192	253	361	439	1299	1184
582	cca	P	0	323	389	568	830	2549	2330
582	ccc	P	0	1350	1625	2269	2724	10182	9234
582	ccg	P	0	421	553	786	1043	3323	2965
582	cct	P	0	152	210	280	373	1404	1121
582	cga	R	0	227	287	404	580	1859	1675
582	cgc	R	0	456	568	675	1068	3409	2925
582	cgg	R	0	326	427	623	861	2921	2632
582	cgt	R	0	276	331	531	702	2286	2066
582	cta	L	0	324	360	513	621	1784	1601
582	ctc	L	0	304	347	369	429	1610	1244
582	ctg	L	0	276	300	397	477	1428	1239
582	ctt	L	0	304	348	431	523	1721	1435
582	gaa	E	0	203	286	346	493	1721	1667
582	gac	D	1	40	58	59	64	176	163
582	gag	E	0	209	252	330	492	1584	1524
582	gat	D	0	122	148	180	184	654	528
582	gca	A	0	129	156	226	321	1155	1027
582	gcc	A	0	246	246	378	426	1827	1528
582	gcg	A	0	296	406	541	658	2504	2292
582	gct	A	0	195	195	287	263	1420	1223
582	gga	G	0	139	168	211	221	752	658
582	ggc	G	0	270	251	367	351	1457	1379
582	ggg	G	1	280	274	516	603	2166	1757
582	ggt	G	0	102	121	208	217	811	699
582	gta	V	0	94	114	158	185	620	668
582	gtc	V	0	126	103	128	171	455	417
582	gtg	V	0	149	158	204	347	1079	927
582	gtt	V	0	83	85	118	129	476	469
582	taa	*	0	252	172	169	58	174	147
582	tac	Y	0	190	230	314	387	1235	1122
582	tag	*	0	279	194	166	86	93	80
582	tat	Y	0	393	495	588	812	2573	2318
582	tca	S	0	317	396	495	714	2385	2311
582	tcc	S	1	11	12	19	22	76	87
582	tcg	S	0	244	313	473	562	2246	2051
582	tct	S	0	69	83	96	100	446	496
582	tga	*	0	121	102	77	28	46	28
582	tgc	C	0	129	207	278	382	1243	1247
582	tgg	W	0	146	193	295	326	1109	962
582	tgt	C	0	189	254	305	405	1523	1430
582	tta	L	0	236	297	348	443	1385	1336
582	ttc	F	1	34	47	55	53	233	193
582	ttg	L	0	174	214	254	328	1003	898
582	ttt	F	0	110	165	205	226	894	887
583	aaa	K	0	385	310	266	212	419	312
583	aac	N	0	286	383	417	451	1403	1223
583	aag	K	0	209	222	167	150	241	185
583	aat	N	0	345	357	462	466	1315	1134
583	aca	T	0	396	510	480	488	1367	1130
583	acc	T	1	124	240	301	329	1037	877
583	acg	T	0	214	269	261	275	731	628
583	act	T	0	304	402	367	385	1024	739
583	aga	R	0	323	359	334	272	753	599
583	agc	S	0	265	325	361	301	902	625
583	agg	R	0	157	162	183	153	412	291
583	agt	S	0	338	365	448	395	989	819
583	ata	I	0	364	452	496	535	1388	1132
583	atc	I	0	237	276	288	300	761	646
583	atg	M	0	354	437	496	621	1613	1395
583	att	I	0	575	676	768	701	1788	1344
583	caa	Q	0	381	406	386	358	885	655
583	cac	H	0	1028	1387	2010	2582	9319	8169
583	cag	Q	0	196	232	237	236	529	419
583	cat	H	0	878	1042	1422	1971	6658	5887
583	cca	P	0	517	500	391	207	479	370
583	ccc	P	1	953	1107	1049	525	1557	1143
583	ccg	P	1	93	125	101	63	138	115
583	cct	P	0	256	216	163	106	185	163
583	cga	R	0	355	402	412	339	843	509
583	cgc	R	0	367	354	383	379	824	590
583	cgg	R	0	232	292	283	269	569	443
583	cgt	R	0	204	176	188	193	402	261
583	cta	L	0	621	723	961	1284	4141	3665
583	ctc	L	0	463	596	812	998	3125	2938
583	ctg	L	0	408	474	644	839	2699	2479
583	ctt	L	0	710	832	1096	1475	4604	4090
583	gaa	E	0	106	109	94	70	157	119
583	gac	D	0	268	268	198	119	267	194
583	gag	E	0	131	122	95	49	123	89
583	gat	D	0	291	253	261	147	365	247
583	gca	A	0	284	398	467	441	1545	1094
583	gcc	A	1	222	375	543	548	2355	1899
583	gcg	A	0	218	269	350	375	1216	934
583	gct	A	0	356	428	495	492	1476	1032
583	gga	G	0	204	254	335	267	838	659
583	ggc	G	0	234	274	336	298	970	671
583	ggg	G	0	67	83	66	65	219	172
583	ggt	G	0	62	67	83	90	265	176
583	gta	V	0	364	391	377	363	1016	712
583	gtc	V	0	125	137	178	139	457	308
583	gtg	V	1	47	61	73	63	155	122
583	gtt	V	0	252	284	306	271	712	598
583	taa	*	0	138	101	73	27	69	50
583	tac	Y	0	400	501	763	1039	3735	3409
583	tag	*	0	128	62	57	22	37	40
583	tat	Y	0	271	256	467	695	2228	1736
583	tca	S	0	475	541	664	547	1459	1165
583	tcc	S	1	214	348	488	424	1412	1153
583	tcg	S	0	326	316	329	344	933	703
583	tct	S	0	332	373	389	336	935	733
583	tga	*	0	178	151	98	37	85	54
583	tgc	C	0	328	443	507	617	1975	1758
583	tgg	W	0	134	183	238	297	1055	952
583	tgt	C	0	266	368	375	529	1394	1203
583	tta	L	0	440	595	714	970	2933	2682
583	ttc	F	0	452	533	705	1038	3571	3388
583	ttg	L	0	97	137	194	231	754	707
583	ttt	F	0	13308	14492	19939	26317	88732	87366
584	aaa	K	0	359	301	242	143	273	248
584	aac	N	0	371	374	418	440	1075	808
584	aag	K	0	283	213	172	76	174	130
584	aat	N	0	262	238	266	261	641	421
584	aca	T	0	212	239	306	395	998	850
584	acc	T	0	327	404	445	511	1511	1321
584	acg	T	0	204	247	295	297	873	777
584	act	T	0	307	331	422	443	1249	1054
584	aga	R	0	129	115	68	43	82	89
584	agc	S	0	178	221	299	402	1333	1166
584	agg	R	0	418	336	309	196	454	385
584	agt	S	0	241	324	371	480	1632	1460
584	ata	I	0	317	234	240	121	247	217
584	atc	I	0	214	151	107	45	78	65
584	atg	M	0	468	540	675	900	2990	2846
584	att	I	0	515	327	311	161	327	189
584	caa	Q	0	262	279	239	243	658	572
584	cac	H	0	203	265	298	326	1118	885
584	cag	Q	0	168	152	142	119	296	211
584	cat	H	0	377	443	492	609	1874	1520
584	cca	P	0	63	48	45	17	38	36
584	ccc	P	0	835	526	365	161	377	330
584	ccg	P	0	196	126	90	57	112	78
584	cct	P	0	145	91	70	33	68	55
584	cga	R	0	192	189	129	61	132	136
584	cgc	R	0	479	458	335	219	549	426
584	cgg	R	0	344	321	202	136	327	238
584	cgt	R	0	187	166	135	105	300	197
584	cta	L	0	624	549	467	339	845	620
584	ctc	L	0	263	227	183	147	358	236
584	ctg	L	0	209	201	167	114	313	237
584	ctt	L	0	219	206	194	118	243	164
584	gaa	E	0	262	184	164	71	162	120
584	gac	D	0	160	150	152	111	225	167
584	gag	E	0	186	150	120	61	152	127
584	gat	D	0	234	230	234	157	420	278
584	gca	A	0	142	183	275	335	1085	1059
584	gcc	A	0	319	411	604	751	2549	2539
584	gcg	A	0	331	407	577	835	2636	2677
584	gct	A	0	177	241	315	534	1523	1477
584	gga	G	0	411	516	687	1055	3665	3476
584	ggc	G	0	211	231	441	612	2050	1374
584	ggg	G	0	947	1184	1643	2372	8031	7714
584	ggt	G	0	13308	14492	19939	26317	88732	87366
584	gta	V	0	437	381	433	383	866	708
584	gtc	V	0	149	130	140	127	318	196
584	gtg	V	0	530	542	567	571	1354	970
584	gtt	V	0	338	307	360	343	660	570
584	taa	*	0	302	161	163	47	149	131
584	tac	Y	0	136	122	114	72	190	195
584	tag	*	0	134	65	51	31	43	38
584	tat	Y	0	170	152	127	76	205	140
584	tca	S	0	111	110	137	211	696	611
584	tcc	S	0	115	196	245	295	1037	899
584	tcg	S	0	297	280	386	516	1589	1479
584	tct	S	0	393	461	671	1022	3399	3625
584	tga	*	1	66	62	30	11	29	39
584	tgc	C	0	107	155	171	251	823	748
584	tgg	W	0	481	470	493	478	1218	934
584	tgt	C	0	460	597	838	1144	3754	3416
584	tta	L	0	227	199	228	158	496	358
584	ttc	F	0	68	89	82	96	251	206
584	ttg	L	0	146	131	121	89	229	192
584	ttt	F	0	381	335	426	391	1216	1167
585	aaa	K	0	717	472	407	202	415	360
585	aac	N	0	244	316	369	324	734	557
585	aag	K	0	291	222	157	82	200	121
585	aat	N	0	323	333	412	366	782	574
585	aca	T	0	284	270	364	226	554	386
585	acc	T	0	275	259	313	192	461	313
585	acg	T	0	95	120	126	64	153	97
585	act	T	0	144	137	176	117	232	161
585	aga	R	0	184	184	176	100	209	136
585	agc	S	0	215	177	160	109	266	177
585	agg	R	1	46	54	54	30	64	44
585	agt	S	0	312	271	295	184	306	229
585	ata	I	0	530	605	747	721	1831	1455
585	atc	I	0	379	406	454	471	1036	770
585	atg	M	0	293	400	606	690	2200	1930
585	att	I	0	271	348	406	356	951	785
585	caa	Q	0	74	99	113	109	257	211
585	cac	H	0	170	198	245	260	662	536
585	cag	Q	0	276	353	391	340	746	513
585	cat	H	0	221	251	288	350	828	606
585	cca	P	0	163	210	234	227	544	390
585	ccc	P	0	974	1045	1202	1008	2328	1728
585	ccg	P	0	598	650	776	647	1627	1199
585	cct	P	0	142	178	218	150	402	294
585	cga	R	0	177	172	149	93	162	127
585	cgc	R	0	343	318	261	163	428	229
585	cgg	R	0	139	113	106	63	120	95
585	cgt	R	0	208	218	199	123	261	159
585	cta	L	0	269	311	421	500	1452	1218
585	ctc	L	0	205	224	281	279	883	693
585	ctg	L	0	313	432	492	601	1526	1352
585	ctt	L	0	155	190	245	295	796	667
585	gaa	E	0	160	109	76	45	77	74
585	gac	D	0	193	156	97	47	101	82
585	gag	E	0	254	169	131	73	168	130
585	gat	D	0	93	59	61	43	70	64
585	gca	A	0	213	195	245	193	446	320
585	gcc	A	0	549	495	535	411	916	662
585	gcg	A	0	371	397	434	348	893	665
585	gct	A	0	78	71	92	61	168	101
585	gga	G	0	241	180	119	40	90	51
585	ggc	G	0	265	194	155	80	180	140
585	ggg	G	0	1900	1539	1215	641	1372	1058
585	ggt	G	0	93	94	61	38	90	64
585	gta	V	0	308	323	396	329	763	609
585	gtc	V	0	334	384	412	408	1002	724
585	gtg	V	0	301	376	401	409	979	758
585	gtt	V	0	696	752	854	819	2135	1669
585	taa	*	0	242	145	120	51	101	75
585	tac	Y	0	305	320	467	526	1817	1563
585	tag	*	0	329	242	188	101	220	161
585	tat	Y	0	946	1062	1533	1899	6322	5737
585	tca	S	0	268	254	222	162	300	201
585	tcc	S	0	303	261	291	191	403	272
585	tcg	S	0	143	154	149	160	322	252
585	tct	S	0	101	116	98	65	129	103
585	tga	*	0	216	154	111	55	90	65
585	tgc	C	0	147	195	217	265	607	425
585	tgg	W	0	13308	14492	19939	26317	88732	87366
585	tgt	C	0	199	213	260	258	611	494
585	tta	L	0	420	512	581	683	2010	1623
585	ttc	F	0	323	377	538	800	2756	2752
585	ttg	L	0	454	610	756	851	2223	1999
585	ttt	F	0	442	620	566	1138	3999	3876
586	aaa	K	0	803	650	450	212	435	349
586	aac	N	0	328	502	567	751	2444	2193
586	aag	K	0	618	501	398	176	426	325
586	aat	N	0	481	684	897	1113	3670	3375
586	aca	T	0	401	441	572	601	1943	1811
586	acc	T	0	191	196	223	287	859	659
586	acg	T	0	479	528	643	786	2474	2481
586	act	T	0	294	340	446	493	1448	1340
586	aga	R	0	341	247	182	71	164	110
586	agc	S	0	94	114	140	229	791	712
586	agg	R	0	526	320	262	152	307	232
586	agt	S	0	478	554	865	1155	3673	3544
586	ata	I	0	309	194	149	50	91	71
586	atc	I	0	64	62	59	22	46	42
586	atg	M	0	345	219	205	81	159	101
586	att	I	0	521	345	268	98	248	209
586	caa	Q	0	270	196	188	99	198	130
586	cac	H	0	197	158	128	77	184	126
586	cag	Q	1	47	50	30	12	41	36
586	cat	H	0	284	223	178	109	231	184
586	cca	P	0	473	449	523	373	839	565
586	ccc	P	0	1185	1143	1065	780	2025	1276
586	ccg	P	1	105	123	118	94	193	153
586	cct	P	0	213	203	217	158	368	239
586	cga	R	0	62	44	43	23	56	35
586	cgc	R	0	362	225	181	78	140	100
586	cgg	R	0	81	67	46	45	97	91
586	cgt	R	0	114	67	54	21	52	31
586	cta	L	0	360	208	149	45	89	76
586	ctc	L	0	108	61	58	25	47	39
586	ctg	L	0	69	55	36	11	16	20
586	ctt	L	0	247	215	158	67	132	106
586	gaa	E	0	284	184	158	57	102	84
586	gac	D	0	294	194	137	67	164	117
586	gag	E	0	305	220	166	56	129	118
586	gat	D	0	301	201	155	67	170	114
586	gca	A	0	210	248	295	368	1032	849
586	gcc	A	0	310	386	433	546	1522	1221
586	gcg	A	0	361	461	564	730	1882	1562
586	gct	A	0	420	424	601	774	1978	1680
586	gga	G	0	269	291	429	625	2167	1963
586	ggc	G	0	314	371	611	828	2890	2724
586	ggg	G	0	882	1090	1410	2106	7219	6969
586	ggt	G	0	242	293	414	622	1939	1890
586	gta	V	0	247	163	142	64	172	128
586	gtc	V	0	134	84	51	26	42	32
586	gtg	V	0	257	174	128	75	165	105
586	gtt	V	0	577	421	318	157	401	259
586	taa	*	0	578	416	324	138	242	177
586	tac	Y	0	507	354	270	96	217	126
586	tag	*	0	332	268	177	88	192	143
586	tat	Y	0	545	395	270	118	241	226
586	tca	S	0	408	510	741	923	3173	3002
586	tcc	S	0	545	650	915	1424	4574	4108
586	tcg	S	0	117	169	241	331	1153	1129
586	tct	S	0	13308	14492	19939	26317	88732	87366
586	tga	*	0	536	356	314	111	267	212
586	tgc	C	0	157	192	231	361	854	727
586	tgg	W	0	482	306	229	113	257	187
586	tgt	C	0	575	695	922	1078	3224	2704
586	tta	L	0	447	294	201	70	197	170
586	ttc	F	0	231	153	122	47	124	96
586	ttg	L	0	421	248	189	91	167	137
586	ttt	F	0	352	258	172	78	138	94
587	aaa	K	0	624	476	436	230	577	402
587	aac	N	0	673	712	993	1049	2872	2358
587	aag	K	0	545	471	436	293	576	396
587	aat	N	0	396	479	582	609	1527	1254
587	aca	T	0	149	176	205	212	572	461
587	acc	T	0	163	178	227	242	651	529
587	acg	T	0	242	297	392	363	1037	818
587	act	T	0	329	371	466	476	1329	1123
587	aga	R	0	662	763	876	810	2346	1872
587	agc	S	0	477	595	884	1299	4499	4340
587	agg	R	0	449	505	593	591	1701	1434
587	agt	S	0	349	462	655	921	3172	3074
587	ata	I	0	399	389	528	462	1105	889
587	atc	I	0	456	419	515	442	1033	797
587	atg	M	0	517	534	599	461	1024	746
587	att	I	0	715	700	809	650	1646	1215
587	caa	Q	0	299	355	499	579	1666	1464
587	cac	H	0	351	506	643	970	2947	2928
587	cag	Q	0	328	381	513	672	1995	1777
587	cat	H	0	286	377	466	632	2233	2094
587	cca	P	0	236	267	302	339	1012	813
587	ccc	P	0	2244	2455	3119	3319	9144	7806
587	ccg	P	0	867	1023	1196	1311	3802	3248
587	cct	P	0	802	928	1093	1112	3354	2911
587	cga	R	0	247	317	342	352	929	762
587	cgc	R	0	535	596	709	698	1904	1648
587	cgg	R	0	636	590	747	747	1883	1463
587	cgt	R	0	370	400	531	467	1263	1086
587	cta	L	0	491	449	455	262	553	415
587	ctc	L	0	191	173	186	100	167	127
587	ctg	L	0	602	543	562	348	750	578
587	ctt	L	0	453	494	512	325	700	487
587	gaa	E	0	343	209	201	72	168	156
587	gac	D	0	286	208	153	56	122	120
587	gag	E	0	281	189	142	47	123	105
587	gat	D	0	493	327	278	88	222	172
587	gca	A	0	504	588	826	1172	4088	3982
587	gcc	A	0	603	778	1118	1606	5078	4726
587	gcg	A	0	629	873	1186	1840	5722	5633
587	gct	A	0	13308	14492	19939	26317	88732	87366
587	gga	G	0	443	550	896	1313	4739	4883
587	ggc	G	0	911	1175	1723	2596	8876	8880
587	ggg	G	0	3012	3894	5675	8486	29632	29384
587	ggt	G	0	687	924	1286	1942	6488	6809
587	gta	V	0	178	188	309	311	879	793
587	gtc	V	0	444	508	725	794	2220	1834
587	gtg	V	0	758	853	1118	1415	3882	3200
587	gtt	V	0	975	1170	1488	1789	5047	4405
587	taa	*	0	391	252	199	84	238	200
587	tac	Y	0	306	360	365	271	638	432
587	tag	*	0	584	450	351	144	333	251
587	tat	Y	0	674	664	677	574	1337	1034
587	tca	S	0	384	578	780	1083	3821	3853
587	tcc	S	0	483	617	912	1320	4716	4584
587	tcg	S	0	282	375	526	891	2760	2764
587	tct	S	0	442	573	804	1328	4451	4614
587	tga	*	0	179	129	130	75	140	125
587	tgc	C	0	358	450	595	850	2515	2436
587	tgg	W	0	774	656	572	430	944	679
587	tgt	C	0	896	1103	1523	2060	7094	6748
587	tta	L	0	338	272	271	181	314	216
587	ttc	F	0	205	162	171	117	285	176
587	ttg	L	0	284	268	254	126	248	157
587	ttt	F	0	285	264	255	175	344	259
588	aaa	K	0	565	627	552	467	1051	840
588	aac	N	0	764	956	995	1696	3441	3288
588	aag	K	0	587	603	714	490	1016	719
588	aat	N	0	13308	14492	19939	26317	88732	87366
588	aca	T	0	346	436	652	897	2818	2645
588	acc	T	0	202	248	344	455	1504	1377
588	acg	T	1	32	38	65	66	192	216
588	act	T	0	510	685	974	1424	4423	4161
588	aga	R	0	169	238	255	304	851	732
588	agc	S	0	254	371	513	627	2133	2102
588	agg	R	0	538	592	791	928	2645	2111
588	agt	S	0	376	492	639	984	2865	2766
588	ata	I	0	516	525	538	444	992	728
588	atc	I	0	405	391	481	355	837	610
588	atg	M	0	401	463	616	715	1898	1565
588	att	I	0	714	650	699	560	1101	892
588	caa	Q	0	423	532	740	894	2761	2478
588	cac	H	0	380	511	736	1064	3335	3058
588	cag	Q	0	443	497	750	1025	2958	2809
588	cat	H	1			2		1	3
588	cca	P	0	193	168	167	101	165	112
588	ccc	P	0	1661	1654	1573	970	1965	1352
588	ccg	P	0	266	288	296	207	434	341
588	cct	P	0	171	153	173	113	217	165
588	cga	R	0	233	240	353	460	1164	1008
588	cgc	R	0	412	458	548	629	1670	1489
588	cgg	R	0	154	183	184	251	579	521
588	cgt	R	0	296	290	339	434	1380	1156
588	cta	L	0	216	290	245	206	500	372
588	ctc	L	0	203	193	197	161	312	218
588	ctg	L	0	214	209	214	163	375	289
588	ctt	L	0	402	409	428	336	677	542
588	gaa	E	0	232	274	288	232	510	400
588	gac	D	0	336	359	346	218	482	307
588	gag	E	0	365	340	375	278	545	376
588	gat	D	0	297	333	307	256	556	408
588	gca	A	0	233	279	347	340	995	857
588	gcc	A	0	671	716	908	938	2706	2232
588	gcg	A	0	359	394	512	518	1369	1231
588	gct	A	0	340	375	451	531	1461	1208
588	gga	G	0	413	564	827	1013	3034	2744
588	ggc	G	0	553	656	944	1255	3803	3366
588	ggg	G	0	3849	4515	6226	8154	24291	21650
588	ggt	G	0	730	878	1229	1667	4863	4226
588	gta	V	0	207	207	274	296	651	542
588	gtc	V	0	246	283	325	293	778	561
588	gtg	V	0	606	666	809	875	2288	1662
588	gtt	V	0	122	161	189	175	383	297
588	taa	*	0	251	176	133	66	118	103
588	tac	Y	0	285	390	580	687	2154	2010
588	tag	*	0	283	183	141	53	142	114
588	tat	Y	0	799	959	1528	1998	6134	5674
588	tca	S	0	474	576	870	1091	3460	3134
588	tcc	S	0	369	479	624	817	2730	2466
588	tcg	S	0	263	336	503	639	1981	1816
588	tct	S	0	474	633	942	1315	4053	3936
588	tga	*	0	312	223	184	100	197	134
588	tgc	C	0	224	271	383	489	1348	1253
588	tgg	W	0	646	761	1058	1363	4005	3350
588	tgt	C	0	266	391	537	670	1885	1718
588	tta	L	0	565	562	543	456	1040	775
588	ttc	F	0	255	289	446	609	1935	1816
588	ttg	L	0	308	300	298	244	543	460
588	ttt	F	0	960	1255	1798	2355	7218	6476
589	aaa	K	0	340	402	476	455	1335	1010
589	aac	N	0	194	271	373	396	1021	896
589	aag	K	0	395	429	592	585	1472	1271
589	aat	N	0	341	413	532	584	1497	1190
589	aca	T	0	136	180	208	212	593	545
589	acc	T	0	283	315	357	424	1172	1008
589	acg	T	0	353	376	439	476	1319	1067
589	act	T	0	734	875	1109	1302	3682	3140
589	aga	R	0	358	372	488	523	1550	1279
589	agc	S	0	213	261	340	403	1277	1247
589	agg	R	0	758	825	1080	1175	3144	2720
589	agt	S	0	108	135	152	195	602	545
589	ata	I	0	205	241	271	247	843	785
589	atc	I	1	51	95	84	86	248	231
589	atg	M	0	13308	14492	19939	26317	88732	87366
589	att	I	0	115	129	128	142	339	248
589	caa	Q	0	200	174	120	73	117	96
589	cac	H	0	259	322	427	626	1705	1703
589	cag	Q	0	399	365	287	163	357	291
589	cat	H	0	109	136	199	228	706	717
589	cca	P	0	245	154	109	30	65	67
589	ccc	P	0	852	551	404	171	330	246
589	ccg	P	1	376	321	273	101	236	196
589	cct	P	0	572	330	265	134	251	160
589	cga	R	0	292	409	422	532	1328	1197
589	cgc	R	0	537	596	734	772	2107	1772
589	cgg	R	0	1053	1097	1370	1469	3818	3250
589	cgt	R	0	447	440	555	631	1581	1362
589	cta	L	0	253	318	385	615	1881	1809
589	ctc	L	0	412	538	725	1065	3482	3406
589	ctg	L	0	389	490	677	994	3285	3342
589	ctt	L	0	743	893	1186	1809	6014	5928
589	gaa	E	0	117	156	160	157	435	312
589	gac	D	0	411	314	299	164	366	272
589	gag	E	0	624	638	765	770	2007	1690
589	gat	D	0	296	270	240	159	382	323
589	gca	A	0	203	216	306	371	1094	1014
589	gcc	A	0	1066	1109	1401	1914	5833	5226
589	gcg	A	0	1262	1456	2002	2576	7648	6955
589	gct	A	0	257	269	385	499	1456	1330
589	gga	G	0	709	674	738	688	1760	1194
589	ggc	G	0	847	841	957	853	2095	1633
589	ggg	G	0	3198	3138	3656	3376	7987	5881
589	ggt	G	0	677	641	807	777	1855	1381
589	gta	V	0	165	185	171	184	561	425
589	gtc	V	0	569	562	540	571	1574	1327
589	gtg	V	0	936	935	898	956	2456	2147
589	gtt	V	0	308	283	271	315	840	695
589	taa	*	0	233	133	98	48	81	55
589	tac	Y	0	330	385	522	743	2230	2026
589	tag	*	0	204	123	99	64	117	85
589	tat	Y	0	373	458	646	852	2563	2488
589	tca	S	0	174	195	265	318	916	869
589	tcc	S	0	327	392	461	660	1953	1829
589	tcg	S	0	204	222	306	403	1150	998
589	tct	S	0	180	180	244	270	908	863
589	tga	*	1	47	24	24	5	18	11
589	tgc	C	0	272	331	425	679	2204	2100
589	tgg	W	0	726	879	1105	1362	3493	3045
589	tgt	C	0	444	598	954	1456	4433	4353
589	tta	L	0	151	212	245	363	1163	1186
589	ttc	F	0	591	784	1046	1566	5200	4958
589	ttg	L	0	323	425	542	938	2874	2915
589	ttt	F	0	442	538	799	1112	3971	3605
590	aaa	K	0	646	592	599	590	1466	1274
590	aac	N	0	252	272	273	325	906	709
590	aag	K	0	152	158	152	136	328	267
590	aat	N	0	308	295	361	370	1092	1030
590	aca	T	0	261	286	379	393	1269	1231
590	acc	T	0	293	382	459	543	1654	1336
590	acg	T	0	143	144	154	232	677	690
590	act	T	0	228	288	355	381	1196	1044
590	aga	R	0	169	157	141	108	296	241
590	agc	S	1	36	58	72	67	171	150
590	agg	R	0	453	448	368	312	788	675
590	agt	S	0	395	442	435	505	1649	1399
590	ata	I	0	411	411	410	338	910	757
590	atc	I	0	301	323	368	313	768	617
590	atg	M	0	355	396	488	660	1960	1719
590	att	I	0	303	344	310	253	682	572
590	caa	Q	0	212	219	220	199	539	433
590	cac	H	0	194	221	277	357	1079	1052
590	cag	Q	0	195	194	185	166	496	370
590	cat	H	0	413	390	511	626	1630	1578
590	cca	P	0	122	62	39	18	22	22
590	ccc	P	0	510	353	240	94	211	155
590	ccg	P	0	155	114	74	44	90	63
590	cct	P	0	253	148	98	44	77	58
590	cga	R	0	166	138	80	119	250	209
590	cgc	R	1	123	146	84	85	210	229
590	cgg	R	0	121	124	117	97	261	263
590	cgt	R	0	157	132	140	104	212	219
590	cta	L	0	144	205	224	258	695	681
590	ctc	L	0	336	332	428	555	1526	1379
590	ctg	L	0	142	174	219	247	779	722
590	ctt	L	0	389	382	462	614	1694	1507
590	gaa	E	0	13308	14492	19939	26317	88732	87366
590	gac	D	0	273	293	402	556	1590	1493
590	gag	E	0	577	720	1060	1595	5061	5013
590	gat	D	0	404	461	628	835	2604	2533
590	gca	A	0	149	218	157	192	616	544
590	gcc	A	0	264	353	404	432	1089	1104
590	gcg	A	0	296	342	417	487	1393	1334
590	gct	A	0	210	247	284	288	946	849
590	gga	G	0	430	436	488	468	1316	1118
590	ggc	G	0	257	264	309	270	714	641
590	ggg	G	0	6348	6979	7525	7813	21275	17659
590	ggt	G	0	1006	1068	1227	1302	3360	2836
590	gta	V	0	560	695	729	921	2507	2242
590	gtc	V	0	181	228	293	373	956	898
590	gtg	V	0	588	730	858	1004	2780	2614
590	gtt	V	0	315	420	396	540	1464	1365
590	taa	*	0	345	231	204	126	252	217
590	tac	Y	0	254	308	313	435	1152	992
590	tag	*	0	334	211	147	29	109	92
590	tat	Y	0	938	1094	1168	1445	4559	4141
590	tca	S	0	400	439	462	551	1405	1239
590	tcc	S	0	73	92	110	112	331	298
590	tcg	S	0	179	223	249	260	745	717
590	tct	S	0	428	511	533	549	1645	1419
590	tga	*	0	186	119	78	50	94	84
590	tgc	C	0	320	323	341	353	963	832
590	tgg	W	0	831	856	901	965	2594	2209
590	tgt	C	0	382	397	394	346	950	798
590	tta	L	0	694	771	1010	1217	3572	3246
590	ttc	F	0	348	391	405	470	1505	1419
590	ttg	L	0	443	545	616	802	2465	2214
590	ttt	F	0	744	878	950	1170	3350	2932
Position	Codon	Amino acid	insufficient reads (0/1) and poor fit	16	20	24	32	40	48
582	aaa	K	0	-4.21619	-4.01079	-3.84868	-3.72226	-3.79602	-3.80561
582	aac	N	0	-4.90884	-4.75688	-4.72488	-4.7136	-4.78432	-4.84588
582	aag	K	0	-4.70001	-4.39043	-4.55199	-4.33166	-4.42664	-4.51732
582	aat	N	0	-5.09268	-4.72494	-4.84036	-4.9729	-4.86684	-5.03757
582	aca	T	0	-5.29913	-4.88928	-4.93679	-4.90727	-4.92541	-5.0655
582	acc	T	0	-5.81736	-5.77857	-5.94792	-6.19989	-5.58933	-5.77183
582	acg	T	0	-4.78413	-4.6038	-4.89099	-4.81952	-4.77361	-5.03541
582	act	T	0	-5.62319	-5.35944	-5.40679	-5.19185	-5.18983	-5.17937
582	aga	R	0	-5.33806	-5.04161	-5.00951	-5.03805	-4.96651	-5.13924
582	agc	S	0	-6.76927	-6.75688	-6.70588	-6.43578	-6.59325	-6.5094
582	agg	R	1	-7.27374	-7.12253	-6.70588	-6.40758	-6.55758	-6.74945
582	agt	S	0	-5.82349	-5.65806	-5.61088	-5.61762	-5.54918	-5.54751
582	ata	I	0	-4.93513	-4.54917	-4.78745	-4.66969	-4.84564	-4.85684
582	atc	I	0	-5.71701	-5.54684	-5.72488	-5.81643	-5.79692	-5.95228
582	atg	M	0	-6.89265	-6.32312	-6.24439	-6.2871	-6.30917	-6.47962
582	att	I	0	-5.54519	-5.41783	-5.46632	-5.56997	-5.60507	-5.62688
582	caa	Q	0	0	0	0	0	0	0
582	cac	H	0	-5.99957	-6.0815	-6.12343	-6.09874	-6.11975	-6.18116
582	cag	Q	0	-5.87983	-5.56558	-5.4954	-5.31739	-5.39209	-5.43965
582	cat	H	0	-6.11504	-5.83998	-5.78745	-5.90563	-6.09398	-6.20533
582	cca	P	0	-5.36462	-5.21934	-5.13356	-4.98674	-5.12145	-5.22867
582	ccc	P	0	-3.30126	-3.15675	-3.13546	-3.2722	-3.12343	-3.24204
582	ccg	P	0	-4.98233	-4.71183	-4.66492	-4.65718	-4.7389	-4.88097
582	cct	P	0	-6.45208	-6.10872	-6.15402	-6.14068	-5.98184	-6.28421
582	cga	R	0	-5.87346	-5.65806	-5.62509	-5.5038	-5.57686	-5.70484
582	cgc	R	0	-4.86712	-4.67322	-4.88456	-4.62301	-4.70203	-4.90056
582	cgg	R	0	-5.35128	-5.08488	-5.00022	-4.93384	-4.92492	-5.05284
582	cgt	R	0	-5.59148	-5.45228	-5.23074	-5.22838	-5.27856	-5.40216
582	cta	L	0	-5.36016	-5.33112	-5.28049	-5.40526	-5.63627	-5.77003
582	ctc	L	0	-5.45208	-5.38418	-5.75583	-5.93887	-5.78432	-6.13401
582	ctg	L	0	-5.59148	-5.59415	-5.65031	-5.78586	-5.95739	-6.13982
582	ctt	L	0	-5.45208	-5.38003	-5.53176	-5.65304	-5.68814	-5.92795
582	gaa	E	0	-6.03467	-5.6631	-5.84868	-5.73826	-5.68814	-5.71175
582	gac	D	1	-8.37808	-7.96499	-8.40066	-8.68371	-8.97774	-9.06606
582	gag	E	0	-5.99265	-5.84569	-5.91698	-5.74119	-5.80781	-5.84114
582	gat	D	0	-6.76927	-6.61352	-6.79145	-7.16015	-7.08402	-7.37039
582	gca	A	0	-6.68878	-6.53757	-6.46313	-6.35728	-6.26349	-6.41056
582	gcc	A	0	-5.75749	-5.88045	-5.72106	-5.949	-5.60191	-5.83736
582	gcg	A	0	-5.49055	-5.15763	-5.20382	-5.32176	-5.14715	-5.25239
582	gct	A	0	-6.09268	-6.21564	-6.1184	-6.64479	-5.96549	-6.15858
582	gga	G	0	-6.58107	-6.43065	-6.56221	-6.8958	-6.88258	-7.05284
582	ggc	G	0	-5.62319	-5.85143	-5.76367	-6.22838	-5.92838	-5.98538
582	ggg	G	1	-5.57072	-5.72494	-5.27208	-5.44769	-5.35635	-5.63589
582	ggt	G	0	-7.02758	-6.90411	-6.58287	-6.92216	-6.77361	-6.96564
582	gta	V	0	-7.14542	-6.99008	-6.97952	-7.15233	-7.16104	-7.03108
582	gtc	V	0	-6.72273	-7.13647	-7.28331	-7.26585	-7.60744	-7.71088
582	gtg	V	0	-6.48084	-6.51919	-6.61088	-6.24492	-6.36169	-6.55836
582	gtt	V	0	-7.32497	-7.41358	-7.40066	-7.67248	-7.54235	-7.54134
582	taa	*	0	-5.72273	-6.3967	-6.88243	-8.82573	-8.99422	-9.21511
582	tac	Y	0	-6.13015	-5.97748	-5.98868	-6.08752	-6.16687	-6.28293
582	tag	*	0	-5.57588	-6.22306	-6.90827	-8.25744	-9.89801	-10.0929
582	tat	Y	0	-5.08162	-4.87168	-5.08363	-5.01837	-5.10793	-5.23612
582	tca	S	0	-5.39167	-5.19361	-5.33202	-5.20393	-5.21739	-5.24048
582	tcc	S	1	-10.2406	-10.238	-10.0354	-10.2243	-10.1892	-9.97184
582	tcg	S	0	-5.76927	-5.53295	-5.39761	-5.54928	-5.30402	-5.41267
582	tct	S	0	-7.59148	-7.44793	-7.69834	-8.03985	-7.63627	-7.46059
582	tga	*	0	-6.78114	-7.15054	-8.01652	-9.87635	-10.9136	-11.6074
582	tgc	C	0	-6.68878	-6.12948	-6.16436	-6.10628	-6.15756	-6.13054
582	tgg	W	0	-6.51018	-6.23051	-6.07873	-6.33498	-6.32212	-6.50489
582	tgt	C	0	-6.13776	-5.83428	-6.03064	-6.02193	-5.86447	-5.93298
582	tta	L	0	-5.81736	-5.60865	-5.84036	-5.89254	-6.0015	-6.03108
582	ttc	F	1	-8.61254	-8.26838	-8.50195	-8.95579	-8.57298	-8.82233
582	ttg	L	0	-6.25706	-6.0815	-6.29462	-6.32616	-6.46706	-6.60421
582	ttt	F	0	-6.91865	-6.45665	-6.60383	-6.86353	-6.63304	-6.62199
583	aaa	K	0	-5.11129	-5.54684	-6.22802	-6.95579	-7.72636	-8.12938
583	aac	N	0	-5.54013	-5.24177	-5.5794	-5.86672	-5.98287	-6.15858
583	aag	K	0	-5.99265	-6.02855	-6.8996	-7.45489	-8.52428	-8.8834
583	aat	N	0	-5.26955	-5.34319	-5.43156	-5.81952	-6.07632	-6.26758
583	aca	T	0	-5.07065	-4.82862	-5.37641	-5.75297	-6.02037	-6.27268
583	acc	T	1	-6.74581	-5.91608	-6.04969	-6.32176	-6.41897	-6.63835
583	acg	T	0	-5.95854	-5.75151	-6.2554	-6.58042	-6.92344	-7.12016
583	act	T	0	-5.45208	-5.17192	-5.76367	-6.09499	-6.43717	-6.88535
583	aga	R	0	-5.36462	-5.33513	-5.8996	-6.59624	-6.88066	-7.18837
583	agc	S	0	-5.65016	-5.47867	-5.78745	-6.45009	-6.62018	-7.12707
583	agg	R	0	-6.40539	-6.48312	-6.76761	-7.42632	-7.75067	-8.22991
583	agt	S	0	-5.29913	-5.31122	-5.47595	-6.058	-6.48734	-6.73706
583	ata	I	0	-5.19221	-5.00279	-5.32911	-5.62031	-5.99838	-6.27013
583	atc	I	0	-5.81126	-5.71444	-6.11338	-6.45489	-6.86541	-7.07939
583	atg	M	0	-5.2324	-5.05148	-5.32911	-5.40526	-5.78164	-5.96873
583	att	I	0	-4.53259	-4.42209	-4.69834	-5.23044	-5.63304	-6.02247
583	caa	Q	0	-5.12636	-5.15763	-5.69085	-6.19989	-6.64763	-7.05943
583	cac	H	0	-3.69438	-3.38522	-3.31033	-3.34943	-3.25121	-3.41884
583	cag	Q	0	-6.0853	-5.96499	-6.39456	-6.80106	-7.39004	-7.70398
583	cat	H	0	-3.92193	-3.79783	-3.8096	-3.739	-3.73629	-3.89147
583	cca	P	0	-4.68599	-4.85718	-5.67228	-6.99022	-7.53329	-7.8834
583	ccc	P	1	-3.80367	-3.71053	-4.24851	-5.64753	-5.83261	-6.25617
583	ccg	P	1	-7.16085	-6.85718	-7.62509	-8.70643	-9.32864	-9.56929
583	cct	P	0	-5.70001	-6.06808	-6.93458	-7.95579	-8.90579	-9.06606
583	cga	R	0	-5.22833	-5.17192	-5.5968	-6.27857	-6.71778	-7.42326
583	cgc	R	0	-5.18037	-5.35536	-5.7021	-6.11765	-6.75067	-7.21021
583	cgg	R	0	-5.84203	-5.63314	-6.13865	-6.61225	-7.28488	-7.62362
583	cgt	R	0	-6.02758	-6.36354	-6.72872	-7.09125	-7.78612	-8.38688
583	cta	L	0	-4.42156	-4.32512	-4.37491	-4.35728	-4.4214	-4.57519
583	ctc	L	0	-4.84514	-4.6038	-4.61797	-4.72081	-4.82753	-4.89417
583	ctg	L	0	-5.02758	-4.93423	-4.95239	-4.97118	-5.03896	-5.13924
583	ctt	L	0	-4.22833	-4.12253	-4.18527	-4.15721	-4.26849	-4.4169
583	gaa	E	0	-6.97209	-7.05478	-7.72872	-8.55442	-9.14255	-9.51997
583	gac	D	0	-5.63392	-5.75688	-6.65395	-7.78889	-8.37647	-8.81487
583	gag	E	0	-6.66658	-6.89223	-7.71345	-9.069	-9.49465	-9.93905
583	gat	D	0	-5.51513	-5.83998	-6.2554	-7.48404	-7.92541	-8.46642
583	gca	A	0	-5.55026	-5.18634	-5.41603	-5.89907	-5.84378	-6.31939
583	gcc	A	1	-5.90559	-5.27222	-5.1985	-5.58568	-5.23566	-5.52376
583	gcg	A	0	-5.93182	-5.75151	-5.83209	-6.13296	-6.18924	-6.54751
583	gct	A	0	-5.22427	-5.0815	-5.33202	-5.74119	-5.90969	-6.40356
583	gga	G	0	-6.02758	-5.83428	-5.89529	-6.62301	-6.72636	-7.05065
583	ggc	G	0	-5.82964	-5.72494	-5.89099	-6.46454	-6.51533	-7.02462
583	ggg	G	0	-7.63392	-7.44793	-8.23891	-8.66134	-8.66238	-8.98852
583	ggt	G	0	-7.74581	-7.75688	-7.90827	-8.19185	-8.38732	-8.95535
583	gta	V	0	-5.19221	-5.21194	-5.72488	-6.17988	-6.44848	-6.93905
583	gtc	V	0	-6.73422	-6.72494	-6.80757	-7.56477	-7.60112	-8.148
583	gtg	V	1	-8.14542	-7.89223	-8.09348	-8.70643	-9.16104	-9.48405
583	gtt	V	0	-5.72273	-5.67322	-6.02592	-6.60156	-6.96143	-7.19078
583	taa	*	0	-6.59148	-7.16476	-8.09348	-9.92882	-10.3286	-10.7709
583	tac	Y	0	-5.05615	-4.8543	-4.70777	-4.66273	-4.57027	-4.67965
583	tag	*	0	-6.70001	-7.86877	-8.45042	-10.2243	-11.2277	-11.0929
583	tat	Y	0	-5.61786	-5.82297	-5.41603	-5.24284	-5.31563	-5.65323
583	tca	S	0	-4.80822	-4.74348	-4.90827	-5.58831	-5.9264	-6.22867
583	tcc	S	1	-5.95854	-5.38003	-5.35257	-5.95579	-5.97364	-6.24361
583	tcg	S	0	-5.35128	-5.51919	-5.92136	-6.25744	-6.57143	-6.9574
583	tct	S	0	-5.32497	-5.27994	-5.67968	-6.29139	-6.56834	-6.89711
583	tga	*	0	-6.22427	-6.58456	-7.6686	-9.47425	-10.0278	-10.6599
583	tgc	C	0	-5.34245	-5.03181	-5.29746	-5.41458	-5.48953	-5.63506
583	tgg	W	0	-6.63392	-6.30727	-6.38849	-6.46939	-6.39414	-6.51997
583	tgt	C	0	-5.64472	-5.29941	-5.73256	-5.63658	-5.99215	-6.18236
583	tta	L	0	-4.91865	-4.60622	-4.80353	-4.76187	-4.91901	-5.02569
583	ttc	F	0	-4.87983	-4.76498	-4.82183	-4.66412	-4.63505	-4.68857
583	ttg	L	0	-7.10009	-6.72494	-6.68339	-6.83196	-6.87875	-6.94922
583	ttt	F	0	0	0	0	0	0	0
584	aaa	K	0	-5.21217	-5.58935	-6.36444	-7.52384	-8.34441	-8.46059
584	aac	N	0	-5.16473	-5.27607	-5.57595	-5.90235	-6.36705	-6.75657
584	aag	K	0	-5.55535	-6.08826	-6.85704	-8.43578	-8.99422	-9.39242
584	aat	N	0	-5.66658	-5.92815	-6.22802	-6.6558	-7.11299	-7.69711
584	aca	T	0	-5.97209	-5.9221	-6.02592	-6.058	-6.47427	-6.68347
584	acc	T	0	-5.34686	-5.16476	-5.48564	-5.68653	-5.87588	-6.04737
584	acg	T	0	-6.02758	-5.8746	-6.07873	-6.46939	-6.66733	-6.81301
584	act	T	0	-5.43791	-5.45228	-5.56221	-5.89254	-6.15061	-6.37313
584	aga	R	0	-6.68878	-6.97748	-8.19584	-9.25744	-10.0796	-9.93905
584	agc	S	0	-6.22427	-6.03507	-6.0593	-6.03266	-6.05671	-6.22743
584	agg	R	0	-4.99265	-5.43065	-6.01184	-7.069	-7.61062	-7.82607
584	agt	S	0	-5.78712	-5.48312	-5.74803	-5.77682	-5.76474	-5.90303
584	ata	I	0	-5.39167	-5.9526	-6.37641	-7.76484	-8.4888	-8.65323
584	atc	I	0	-5.95854	-6.58456	-7.54184	-9.19185	-10.1518	-10.3924
584	atg	M	0	-4.82964	-4.74615	-4.88456	-4.86993	-4.89124	-4.94006
584	att	I	0	-4.69158	-5.46982	-6.00253	-7.35279	-8.08402	-8.85254
584	caa	Q	0	-5.66658	-5.69885	-6.38244	-6.75889	-7.07522	-7.25491
584	cac	H	0	-6.03467	-5.77312	-6.06414	-6.33498	-6.31046	-6.62525
584	cag	Q	0	-6.30769	-6.57504	-7.13356	-7.78889	-8.22771	-8.69369
584	cat	H	0	-5.14159	-5.03181	-5.34079	-5.43341	-5.56526	-5.84493
584	cca	P	0	-7.72273	-8.23801	-8.79145	-10.5962	-11.1892	-11.2449
584	ccc	P	0	-3.99437	-4.78405	-5.77155	-7.35279	-7.87875	-8.04846
584	ccg	P	0	-6.0853	-6.84569	-7.79145	-8.85082	-9.62981	-10.1294
584	cct	P	0	-6.5201	-7.31517	-8.15402	-9.63931	-10.3497	-10.6334
584	cga	R	0	-6.11504	-6.26073	-7.27208	-8.75297	-9.39277	-9.32732
584	cgc	R	0	-4.79612	-4.98377	-5.89529	-6.90892	-7.3365	-7.68007
584	cgg	R	0	-5.27374	-5.49654	-6.62509	-7.59624	-8.08402	-8.51997
584	cgt	R	0	-6.15311	-6.44793	-7.20649	-7.96946	-8.20835	-8.79273
584	cta	L	0	-4.4146	-4.72231	-5.41603	-6.27857	-6.71436	-7.13866
584	ctc	L	0	-5.66109	-5.99642	-6.76761	-7.48404	-7.95335	-8.53214
584	ctg	L	0	-5.99265	-6.17192	-6.8996	-7.85082	-8.14715	-8.52604
584	ctt	L	0	-5.92522	-6.13647	-6.68339	-7.80106	-8.51235	-9.05723
584	gaa	E	0	-5.66658	-6.29941	-6.92575	-8.53396	-9.09732	-9.50789
584	gac	D	0	-6.37808	-6.59415	-7.03538	-7.88929	-8.62339	-9.03108
584	gag	E	0	-6.16085	-6.59415	-7.37641	-8.75297	-9.18924	-9.4261
584	gat	D	0	-5.82964	-5.97748	-6.41294	-7.38909	-7.72292	-8.29584
584	gca	A	0	-6.55026	-6.30727	-6.18002	-6.29569	-6.35369	-6.3663
584	gcc	A	0	-5.38259	-5.13997	-5.0449	-5.13104	-5.12145	-5.10474
584	gcg	A	0	-5.32932	-5.15408	-5.11088	-4.97808	-5.07303	-5.02838
584	gct	A	0	-6.2324	-5.91008	-5.9841	-5.62301	-5.86447	-5.88633
584	gga	G	0	-5.01701	-4.81174	-4.85914	-4.64068	-4.59757	-4.65157
584	ggc	G	0	-5.97891	-5.97122	-5.49867	-5.42632	-5.43576	-5.99062
584	ggg	G	0	-3.81279	-3.61352	-3.60119	-3.47182	-3.4658	-3.50152
584	ggt	G	0	0	0	0	0	0	0
584	gta	V	0	-4.92852	-5.24932	-5.52508	-6.10251	-6.67894	-6.94718
584	gtc	V	0	-6.48084	-6.8006	-7.15402	-7.69502	-8.12428	-8.80007
584	gtg	V	0	-4.65016	-4.74082	-5.1361	-5.52636	-6.03415	-6.49294
584	gtt	V	0	-5.29913	-5.56087	-5.79145	-6.26164	-7.07084	-7.25997
584	taa	*	0	-5.4616	-6.49205	-6.93458	-9.12912	-9.218	-9.38136
584	tac	Y	0	-6.61254	-6.89223	-7.45042	-8.51378	-8.86731	-8.80745
584	tag	*	0	-6.63392	-7.8006	-8.61088	-9.72951	-11.0109	-11.1669
584	tat	Y	0	-6.29062	-6.57504	-7.29462	-8.43578	-8.75769	-9.2855
584	tca	S	0	-6.90559	-7.04161	-7.18527	-6.96261	-6.99422	-7.15976
584	tcc	S	0	-6.85452	-6.20826	-6.34667	-6.47914	-6.41897	-6.60261
584	tcg	S	0	-5.48569	-5.69369	-5.69085	-5.67248	-5.80326	-5.88438
584	tct	S	0	-5.08162	-4.97435	-4.89314	-4.68653	-4.70627	-4.59102
584	tga	*	1	-7.65561	-7.86877	-9.37641	-11.2243	-11.5792	-11.1294
584	tgc	C	0	-6.95854	-6.54684	-6.86545	-6.71216	-6.75242	-6.86789
584	tgg	W	0	-4.79011	-4.94645	-5.33786	-5.78284	-6.18687	-6.54751
584	tgt	C	0	-4.85452	-4.60138	-4.5725	-4.52384	-4.56295	-4.67669
584	tta	L	0	-5.87346	-6.18634	-6.45042	-7.37993	-7.48297	-7.93097
584	ttc	F	0	-7.61254	-7.34724	-7.92575	-8.09874	-8.46562	-8.72828
584	ttg	L	0	-6.51018	-6.78955	-7.36444	-8.20797	-8.59796	-8.82982
584	ttt	F	0	-5.12636	-5.43495	-5.5486	-6.07268	-6.18924	-6.2262
585	aaa	K	0	-4.21418	-4.94033	-5.61442	-7.0255	-7.7402	-7.92293
585	aac	N	0	-5.76927	-5.51919	-5.75583	-6.34386	-6.91753	-7.29325
585	aag	K	0	-5.51513	-6.02855	-6.98868	-8.32616	-8.79331	-9.49592
585	aat	N	0	-5.36462	-5.44359	-5.5968	-6.16801	-6.82614	-7.24988
585	aca	T	0	-5.55026	-5.74615	-5.77551	-6.86353	-7.32342	-7.82233
585	acc	T	0	-5.59672	-5.80616	-5.99329	-7.09874	-7.58854	-8.12477
585	acg	T	0	-7.13015	-6.91608	-7.30603	-8.68371	-9.17978	-9.81487
585	act	T	0	-6.53008	-6.72494	-6.82387	-7.81334	-8.57919	-9.08387
585	aga	R	0	-6.17644	-6.29941	-6.82387	-8.03985	-8.72981	-9.32732
585	agc	S	0	-5.95181	-6.35536	-6.96138	-7.91552	-8.38188	-8.94718
585	agg	R	1	-8.17644	-8.06808	-8.52842	-9.77682	-10.4372	-10.9554
585	agt	S	0	-5.4146	-5.74082	-6.07873	-7.16015	-8.17978	-8.57558
585	ata	I	0	-4.65016	-4.58218	-4.73834	-5.18985	-5.59875	-5.90798
585	atc	I	0	-5.13395	-5.15763	-5.45676	-5.80412	-6.42036	-6.82607
585	atg	M	0	-5.50525	-5.17911	-5.04013	-5.25325	-5.33388	-5.5004
585	att	I	0	-5.61786	-5.38003	-5.61797	-6.20797	-6.54387	-6.79824
585	caa	Q	0	-7.49055	-7.19361	-7.46313	-7.91552	-8.43154	-8.69369
585	cac	H	0	-6.29062	-6.19361	-6.34667	-6.66134	-7.06648	-7.3487
585	cag	Q	0	-5.59148	-5.35944	-5.67228	-6.27432	-6.89414	-7.41197
585	cat	H	0	-5.9121	-5.85143	-6.11338	-6.2325	-6.74368	-7.17161
585	cca	P	0	-6.35128	-6.10872	-6.41294	-6.85716	-7.3497	-7.80745
585	ccc	P	0	-3.77223	-3.79368	-4.05208	-4.70643	-5.25229	-5.6599
585	ccg	P	0	-4.476	-4.47867	-4.68339	-5.34609	-5.76917	-6.18717
585	cct	P	0	-6.55026	-6.34724	-6.51512	-7.45489	-7.78612	-8.21511
585	cga	R	0	-6.2324	-6.3967	-7.06414	-8.14455	-9.09732	-9.4261
585	cgc	R	0	-5.27794	-5.51009	-6.2554	-7.33498	-7.6957	-8.57558
585	cgg	R	0	-6.58107	-7.00279	-7.55538	-8.70643	-9.53028	-9.84493
585	cgt	R	0	-5.99957	-6.05478	-6.64668	-7.74119	-8.40926	-9.1019
585	cta	L	0	-5.62854	-5.5422	-5.56563	-5.71792	-5.93334	-6.16449
585	ctc	L	0	-6.02053	-6.01561	-6.14888	-6.55959	-6.6509	-6.97807
585	ctg	L	0	-5.40999	-5.06808	-5.34079	-5.45249	-5.86163	-6.0139
585	ctt	L	0	-6.42388	-6.25311	-6.34667	-6.47914	-6.80054	-7.03324
585	gaa	E	0	-6.37808	-7.05478	-8.03538	-9.19185	-10.1704	-10.2053
585	gac	D	0	-6.10755	-6.53757	-7.68339	-9.12912	-9.77896	-10.0572
585	gag	E	0	-5.71132	-6.42209	-7.24988	-8.49388	-9.04485	-9.39242
585	gat	D	0	-7.16085	-7.94033	-8.35257	-9.25744	-10.3079	-10.4148
585	gca	A	0	-5.9653	-6.21564	-6.34667	-7.09125	-7.63627	-8.09286
585	gcc	A	0	-4.59934	-4.87168	-5.21991	-6.00071	-6.59796	-7.0441
585	gcg	A	0	-5.16473	-5.18997	-5.52175	-6.24076	-6.63465	-7.03757
585	gct	A	0	-7.4146	-7.67322	-7.75974	-8.75297	-9.04485	-9.75657
585	gga	G	0	-5.78712	-6.33112	-7.38849	-9.36178	-9.94531	-10.7424
585	ggc	G	0	-5.65016	-6.22306	-7.00718	-8.36178	-8.94531	-9.2855
585	ggg	G	0	-2.80822	-3.23519	-4.03656	-5.35953	-6.0151	-6.36766
585	ggt	G	0	-7.16085	-7.26838	-8.35257	-9.43578	-9.94531	-10.4148
585	gta	V	0	-5.43322	-5.48758	-5.65395	-6.32176	-6.86163	-7.16449
585	gtc	V	0	-5.3163	-5.23801	-5.5968	-6.01128	-6.4685	-6.91494
585	gtg	V	0	-5.46639	-5.26838	-5.63585	-6.00775	-6.502	-6.84873
585	gtt	V	0	-4.25706	-4.26838	-4.54521	-5.00599	-5.37715	-5.71002
585	taa	*	0	-5.78114	-6.64306	-7.37641	-9.01128	-9.77896	-10.186
585	tac	Y	0	-5.44734	-5.50104	-5.41603	-5.64479	-5.60982	-5.80468
585	tag	*	0	-5.33806	-5.90411	-6.72872	-8.0255	-8.65581	-9.08387
585	tat	Y	0	-3.81431	-3.7704	-3.70116	-3.79268	-3.811	-3.9287
585	tca	S	0	-5.63392	-5.83428	-6.48889	-7.34386	-8.20835	-8.76373
585	tcc	S	0	-5.45683	-5.79506	-6.09843	-7.10628	-7.78253	-8.32732
585	tcg	S	0	-6.54013	-6.55618	-7.06414	-7.36178	-8.10625	-8.4375
585	tct	S	0	-7.04179	-6.96499	-7.6686	-8.66134	-9.42594	-9.72828
585	tga	*	0	-5.94512	-6.55618	-7.48889	-8.90235	-9.94531	-10.3924
585	tgc	C	0	-6.50033	-6.21564	-6.52175	-6.63386	-7.19161	-7.68347
585	tgg	W	0	0	0	0	0	0	0
585	tgt	C	0	-6.06338	-6.08826	-6.26094	-6.67248	-7.18214	-7.46642
585	tta	L	0	-4.98576	-4.82297	-5.10091	-5.26797	-5.46419	-5.75034
585	ttc	F	0	-5.36462	-5.26455	-5.21184	-5.03985	-5.00881	-4.98852
585	ttg	L	0	-4.87346	-4.5703	-4.72106	-4.95069	-5.31887	-5.44972
585	ttt	F	0	-4.9121	-4.54684	-5.13865	-4.53142	-4.47174	-4.49443
586	aaa	K	0	-4.05075	-4.47867	-5.46952	-6.95579	-7.6723	-7.9677
586	aac	N	0	-5.34245	-4.85143	-5.1361	-5.13104	-5.18214	-5.31609
586	aag	K	0	-4.42854	-4.8543	-5.64668	-7.22428	-7.70246	-8.07049
586	aat	N	0	-4.79011	-4.40512	-4.47434	-4.56347	-4.5956	-4.69411
586	aca	T	0	-5.05255	-5.03833	-5.12343	-5.45249	-5.5131	-5.59221
586	acc	T	0	-6.12258	-6.20826	-6.48241	-6.5188	-6.69065	-7.05065
586	acg	T	0	-4.79612	-4.77857	-4.95463	-5.06532	-5.16454	-5.13808
586	act	T	0	-5.50033	-5.41358	-5.48241	-5.73826	-5.93732	-6.02677
586	aga	R	0	-5.28638	-5.8746	-6.77551	-8.53396	-9.07961	-9.63342
586	agc	S	0	-7.14542	-6.99008	-7.15402	-6.8445	-6.80963	-6.93905
586	agg	R	0	-4.66109	-5.50104	-6.24988	-7.43578	-8.17507	-8.5568
586	agt	S	0	-4.79914	-4.70923	-4.52675	-4.51003	-4.59442	-4.62362
586	ata	I	0	-5.42854	-6.22306	-7.06414	-9.03985	-9.92937	-10.265
586	atc	I	0	-7.70001	-7.86877	-8.40066	-10.2243	-10.9136	-11.0225
586	atg	M	0	-5.26955	-6.04818	-6.60383	-8.34386	-9.12428	-9.75657
586	att	I	0	-4.67487	-5.39252	-6.21722	-8.069	-8.48297	-8.70743
586	caa	Q	0	-5.62319	-6.20826	-6.72872	-8.05435	-8.80781	-9.39242
586	cac	H	0	-6.07795	-6.51919	-7.28331	-8.41692	-8.9136	-9.4375
586	cag	Q	1	-8.14542	-8.17911	-9.37641	-11.0987	-11.0796	-11.2449
586	cat	H	0	-5.55026	-6.02207	-6.80757	-7.91552	-8.58542	-8.89122
586	cca	P	0	-4.81431	-5.0124	-5.25264	-6.14068	-6.72464	-7.27268
586	ccc	P	0	-3.48933	-3.66436	-4.22667	-5.07638	-5.45346	-6.09737
586	ccg	P	1	-6.98576	-6.88045	-7.40066	-8.12912	-8.84471	-9.1574
586	cct	P	0	-5.9653	-6.15763	-6.52175	-7.37993	-7.9136	-8.51392
586	cga	R	0	-7.74581	-8.36354	-8.85704	-10.1601	-10.6298	-11.2855
586	cgc	R	0	-5.20016	-6.00919	-6.78346	-8.39831	-9.30788	-9.77093
586	cgg	R	0	-7.36016	-7.75688	-8.75974	-9.19185	-9.83725	-9.90699
586	cgt	R	0	-6.86712	-7.75688	-8.52842	-10.2914	-10.7367	-11.4606
586	cta	L	0	-5.20815	-6.12253	-7.06414	-9.19185	-9.96143	-10.1669
586	ctc	L	0	-6.94512	-7.89223	-8.42532	-10.0399	-10.8826	-11.1294
586	ctg	L	0	-7.59148	-8.04161	-9.11338	-11.2243	-12.4372	-12.0929
586	ctt	L	0	-5.75164	-6.07478	-6.97952	-8.61762	-9.39277	-9.68686
586	gaa	E	0	-5.55026	-6.29941	-6.97952	-8.85082	-9.76474	-10.0225
586	gac	D	0	-5.50033	-6.22306	-7.18527	-8.61762	-9.07961	-9.54442
586	gag	E	0	-5.44734	-6.04161	-6.90827	-8.87635	-9.42594	-9.53214
586	gat	D	0	-5.46639	-6.17192	-7.00718	-8.61762	-9.02778	-9.58189
586	gca	A	0	-5.98576	-5.86877	-6.07873	-6.16015	-6.42594	-6.68516
586	gcc	A	0	-5.42388	-5.23051	-5.52508	-5.59095	-5.86541	-6.16094
586	gcg	A	0	-5.20415	-4.97435	-5.14375	-5.17195	-5.55912	-5.80561
586	gct	A	0	-4.98576	-5.09505	-5.05208	-5.08752	-5.48734	-5.70054
586	gga	G	0	-5.62854	-5.63809	-5.53847	-5.396	-5.35568	-5.47594
586	ggc	G	0	-5.40539	-5.28769	-5.02828	-4.99022	-4.94031	-5.00327
586	ggg	G	0	-3.91537	-3.73286	-3.82183	-3.64342	-3.61958	-3.64805
586	ggt	G	0	-5.78114	-5.62821	-5.58982	-5.40294	-5.51607	-5.53061
586	gta	V	0	-5.75164	-6.47424	-7.13356	-8.68371	-9.0109	-9.41478
586	gtc	V	0	-6.63392	-7.43065	-8.61088	-9.98327	-11.0448	-11.4148
586	gtg	V	0	-5.69438	-6.38003	-7.28331	-8.45489	-9.07084	-9.70054
586	gtt	V	0	-4.52758	-5.10529	-5.97042	-7.38909	-7.78971	-8.39798
586	taa	*	0	-4.52508	-5.12253	-5.94346	-7.57518	-8.5183	-8.94718
586	tac	Y	0	-4.71416	-5.35536	-6.20649	-8.09874	-8.67562	-9.4375
586	tag	*	0	-5.32497	-5.75688	-6.8157	-8.22428	-8.8522	-9.25491
586	tat	Y	0	-4.60989	-5.19726	-6.20649	-7.80106	-8.52428	-8.59461
586	tca	S	0	-5.02758	-4.82862	-4.74998	-4.83352	-4.80554	-4.86308
586	tcc	S	0	-4.60989	-4.47867	-4.44568	-4.20797	-4.27793	-4.41056
586	tcg	S	0	-6.82964	-6.42209	-6.37042	-6.31302	-6.26599	-6.27395
586	tct	S	0	0	0	0	0	0	0
586	tga	*	0	-4.63392	-5.34724	-5.98868	-7.88929	-8.37647	-8.68686
586	tgc	C	0	-6.40539	-6.23801	-6.43156	-6.18785	-6.69907	-6.90897
586	tgg	W	0	-4.78712	-5.56558	-6.4441	-7.86353	-8.43154	-8.86789
586	tgt	C	0	-4.53259	-4.3821	-4.43468	-4.60957	-4.78253	-5.0139
586	tta	L	0	-4.89588	-5.6233	-6.63225	-8.55442	-8.81512	-9.00539
586	ttc	F	0	-5.84826	-6.56558	-7.35257	-9.12912	-9.48297	-9.82982
586	ttg	L	0	-4.98233	-5.86877	-6.72106	-8.17591	-9.05346	-9.31675
586	ttt	F	0	-5.24057	-5.81174	-6.85704	-8.39831	-9.32864	-9.8602
587	aaa	K	0	-4.4146	-4.92815	-5.51512	-6.83822	-7.26474	-7.76373
587	aac	N	0	-4.30554	-4.34724	-4.32766	-4.64891	-4.94933	-5.21144
587	aag	K	0	-4.60989	-4.94339	-5.51512	-6.48895	-7.26724	-7.78543
587	aat	N	0	-5.07065	-4.91909	-5.09843	-5.43341	-5.86068	-6.12246
587	aca	T	0	-6.48084	-6.36354	-6.60383	-6.95579	-7.2773	-7.56616
587	acc	T	0	-6.35128	-6.34724	-6.45676	-6.76484	-7.09065	-7.36766
587	acg	T	0	-5.78114	-5.60865	-5.6686	-6.17988	-6.41897	-6.73883
587	act	T	0	-5.33806	-5.28769	-5.41912	-5.78889	-6.06104	-6.28164
587	aga	R	0	-4.32932	-4.24743	-4.50852	-5.02193	-5.24118	-5.54442
587	agc	S	0	-4.80216	-4.60622	-4.4954	-4.34052	-4.30178	-4.3313
587	agg	R	0	-4.88943	-4.84283	-5.07142	-5.47669	-5.705	-5.92896
587	agt	S	0	-5.25292	-4.97122	-4.92795	-4.83665	-4.80599	-4.82888
587	ata	I	0	-5.05976	-5.21934	-5.23891	-5.83196	-6.32734	-6.61874
587	atc	I	0	-4.86712	-5.11216	-5.27488	-5.8958	-6.42454	-6.77635
587	atg	M	0	-4.68599	-4.76227	-5.05689	-5.83508	-6.43717	-6.87175
587	att	I	0	-4.21821	-4.37176	-4.62331	-5.33941	-5.75242	-6.16804
587	caa	Q	0	-5.476	-5.35129	-5.32041	-5.50629	-5.73499	-5.89908
587	cac	H	0	-5.24468	-4.83998	-4.95463	-4.76187	-4.91214	-4.89908
587	cag	Q	0	-5.34245	-5.24932	-5.28049	-5.29139	-5.47499	-5.61956
587	cat	H	0	-5.54013	-5.26455	-5.41912	-5.37993	-5.3124	-5.38274
587	cca	P	0	-5.81736	-5.76227	-6.0449	-6.27857	-6.45417	-6.74767
587	ccc	P	0	-2.56815	-2.56146	-2.67644	-2.98717	-3.27856	-3.48442
587	ccg	P	0	-3.94012	-3.82438	-4.0593	-4.32726	-4.54462	-4.74945
587	cct	P	0	-4.05255	-3.96499	-4.18923	-4.56477	-4.7255	-4.90749
587	cga	R	0	-5.75164	-5.51463	-5.86545	-6.22428	-6.57763	-6.84114
587	cgc	R	0	-4.63661	-4.6038	-4.81366	-5.23662	-5.54235	-5.72828
587	cgg	R	0	-4.38712	-4.6184	-4.73834	-5.13874	-5.55835	-5.90007
587	cgt	R	0	-5.16862	-5.17911	-5.23074	-5.81643	-6.13453	-6.32998
587	cta	L	0	-4.76043	-5.0124	-5.45358	-6.65028	-7.32603	-7.71782
587	ctc	L	0	-6.12258	-6.38834	-6.74415	-8.03985	-9.05346	-9.4261
587	ctg	L	0	-4.46639	-4.73816	-5.14888	-6.24076	-6.88642	-7.23986
587	ctt	L	0	-4.87664	-4.8746	-5.28331	-6.33941	-6.98596	-7.48701
587	gaa	E	0	-5.27794	-6.11561	-6.63225	-8.51378	-9.04485	-9.12938
587	gac	D	0	-5.54013	-6.12253	-7.02592	-8.87635	-9.50643	-9.50789
587	gag	E	0	-5.56558	-6.26073	-7.13356	-9.12912	-9.49465	-9.70054
587	gat	D	0	-4.75456	-5.46982	-6.16436	-8.22428	-8.64275	-8.98852
587	gca	A	0	-4.72273	-4.6233	-4.59331	-4.48895	-4.43999	-4.45551
587	gcc	A	0	-4.46399	-4.21934	-4.1566	-4.03445	-4.12712	-4.20838
587	gcg	A	0	-4.40309	-4.05313	-4.07142	-3.83822	-3.95486	-3.9551
587	gct	A	0	0	0	0	0	0	0
587	gga	G	0	-4.90884	-4.71968	-4.47595	-4.32506	-4.2268	-4.16123
587	ggc	G	0	-3.8687	-3.62452	-3.5326	-3.34163	-3.32147	-3.29844
587	ggg	G	0	-2.1435	-1.89593	-1.8129	-1.63284	-1.5823	-1.57204
587	ggt	G	0	-4.27584	-3.97122	-3.95463	-3.76038	-3.77361	-3.68156
587	gta	V	0	-6.22427	-6.26838	-6.01184	-6.40294	-6.65745	-6.78361
587	gtc	V	0	-4.90559	-4.83428	-4.78147	-5.05071	-5.32082	-5.57401
587	gtg	V	0	-4.13395	-4.08657	-4.1566	-4.21712	-4.51458	-4.77093
587	gtt	V	0	-3.77075	-3.63068	-3.74415	-3.87877	-4.13596	-4.30986
587	taa	*	0	-5.08898	-5.84569	-6.64668	-8.29139	-8.54235	-8.77093
587	tac	Y	0	-5.44262	-5.33112	-5.77155	-6.60156	-7.11975	-7.6599
587	tag	*	0	-4.51018	-5.00919	-5.82798	-7.51378	-8.05779	-8.44324
587	tat	Y	0	-4.3034	-4.44793	-4.88029	-5.5188	-6.05238	-6.40076
587	tca	S	0	-5.11504	-4.64804	-4.67598	-4.60289	-4.53743	-4.50302
587	tcc	S	0	-4.78413	-4.55384	-4.45042	-4.31739	-4.23382	-4.25239
587	tcg	S	0	-5.56045	-5.27222	-5.24439	-4.88443	-5.00671	-4.98224
587	tct	S	0	-4.9121	-4.66058	-4.63225	-4.30867	-4.31725	-4.24298
587	tga	*	0	-6.21619	-6.81174	-7.26094	-8.45489	-9.30788	-9.449
587	tgc	C	0	-5.21619	-5.00919	-5.06656	-4.95239	-5.14082	-5.16449
587	tgg	W	0	-4.10382	-4.46542	-5.12343	-5.93551	-6.55452	-7.00752
587	tgt	C	0	-3.89265	-3.71575	-3.71061	-3.67528	-3.64478	-3.69454
587	tta	L	0	-5.29913	-5.73551	-6.20116	-7.18386	-8.14255	-8.6599
587	ttc	F	0	-6.02053	-6.48312	-6.86545	-7.81334	-8.28235	-8.95535
587	ttg	L	0	-5.55026	-5.75688	-6.29462	-7.70643	-8.48297	-9.12016
587	ttt	F	0	-5.54519	-5.77857	-6.28895	-7.2325	-8.0109	-8.39798
588	aaa	K	0	-4.5579	-4.53065	-5.17478	-5.81643	-6.39962	-6.70054
588	aac	N	0	-4.12258	-3.9221	-4.32475	-3.95579	-4.68855	-4.73179
588	aag	K	0	-4.50279	-4.58695	-4.80353	-5.74707	-6.44848	-6.92494
588	aat	N	0	0	0	0	0	0	0
588	aca	T	0	-5.26538	-5.05478	-4.93458	-4.87474	-4.97671	-5.04573
588	acc	T	0	-6.04179	-5.86877	-5.85704	-5.85398	-5.88258	-5.98747
588	acg	T	1	-8.70001	-8.57504	-8.26094	-8.63931	-8.8522	-8.6599
588	act	T	0	-4.70565	-4.40301	-4.35553	-4.20797	-4.32636	-4.39207
588	aga	R	0	-6.29913	-5.92815	-6.28895	-6.43578	-6.70415	-6.89908
588	agc	S	0	-5.71132	-5.28769	-5.28049	-5.39139	-5.3785	-5.37724
588	agg	R	0	-4.62854	-4.61352	-4.65577	-4.82573	-5.06811	-5.37107
588	agt	S	0	-5.14542	-4.88045	-4.96363	-4.74119	-4.95285	-4.9812
588	ata	I	0	-4.68878	-4.7868	-5.21184	-5.88929	-6.48297	-6.90699
588	atc	I	0	-5.03823	-5.21194	-5.37341	-6.21203	-6.72808	-7.16212
588	atg	M	0	-5.05255	-4.9681	-5.01652	-5.20191	-5.5469	-5.80284
588	att	I	0	-4.22023	-4.47867	-4.83416	-5.55442	-6.33257	-6.61388
588	caa	Q	0	-4.97549	-4.76769	-4.75192	-4.87958	-5.00619	-5.13982
588	cac	H	0	-5.13015	-4.82579	-4.75974	-4.62842	-4.7337	-4.83641
588	cag	Q	0	-4.90884	-4.86587	-4.73256	-4.6823	-4.90676	-4.95894
588	cat	H	1	-999	-999	-13.2833	-999	-16.4372	-14.8298
588	cca	P	0	-6.10755	-6.43065	-6.8996	-8.0255	-9.07084	-9.60743
588	ccc	P	0	-3.00217	-3.13123	-3.664	-4.76187	-5.49685	-6.0139
588	ccg	P	0	-5.64472	-5.65304	-6.07385	-6.99022	-7.67562	-8.00116
588	cct	P	0	-6.28215	-6.56558	-6.84868	-7.86353	-8.67562	-9.04846
588	cga	R	0	-5.83582	-5.91608	-5.81978	-5.83822	-6.25229	-6.4375
588	cgc	R	0	-5.01351	-4.98377	-5.18527	-5.38679	-5.73153	-5.87466
588	cgg	R	0	-6.43322	-6.30727	-6.75974	-6.71216	-7.25975	-7.38964
588	cgt	R	0	-5.49055	-5.64306	-5.87816	-5.92216	-6.00671	-6.23986
588	cta	L	0	-5.94512	-5.64306	-6.34667	-6.99721	-7.47138	-7.87563
588	ctc	L	0	-6.03467	-6.23051	-6.66125	-7.35279	-8.15176	-8.6466
588	ctg	L	0	-5.95854	-6.11561	-6.54184	-7.33498	-7.88642	-8.23986
588	ctt	L	0	-5.04895	-5.14701	-5.54184	-6.29139	-7.03415	-7.33264
588	gaa	E	0	-5.84203	-5.72494	-6.11338	-6.82573	-7.44281	-7.77093
588	gac	D	0	-5.30769	-5.33513	-5.84868	-6.91552	-7.52428	-8.15269
588	gag	E	0	-5.18825	-5.41358	-5.73256	-6.56477	-7.34705	-7.8602
588	gat	D	0	-5.48569	-5.44359	-6.02121	-6.68371	-7.31823	-7.74236
588	gca	A	0	-5.83582	-5.69885	-5.84451	-6.27432	-6.47861	-6.67163
588	gcc	A	0	-4.30984	-4.33915	-4.45676	-4.81026	-5.03522	-5.29066
588	gcg	A	0	-5.21217	-5.20092	-5.28331	-5.6669	-6.01826	-6.14917
588	gct	A	0	-5.29062	-5.27222	-5.46632	-5.63114	-5.92443	-6.17638
588	gga	G	0	-5.01001	-4.68342	-4.59156	-4.69929	-4.87016	-4.99272
588	ggc	G	0	-4.58887	-4.46542	-4.40066	-4.39024	-4.54424	-4.69796
588	ggg	G	0	-1.78974	-1.68246	-1.67922	-1.69042	-1.86903	-2.0127
588	ggt	G	0	-4.18825	-4.04489	-4.02004	-3.98067	-4.18954	-4.36971
588	gta	V	0	-6.00652	-6.12948	-6.18527	-6.47425	-7.09065	-7.33264
588	gtc	V	0	-5.75749	-5.67831	-5.93901	-6.48895	-6.83354	-7.28293
588	gtg	V	0	-4.45683	-4.44359	-4.62331	-4.91057	-5.2773	-5.71608
588	gtt	V	0	-6.76927	-6.49205	-6.72106	-7.2325	-7.85597	-8.20047
588	taa	*	0	-5.72846	-6.36354	-7.22802	-8.63931	-9.55452	-9.72828
588	tac	Y	0	-5.54519	-5.21564	-5.1034	-5.25954	-5.36436	-5.4418
588	tag	*	0	-5.55535	-6.30727	-7.14375	-8.95579	-9.28742	-9.58189
588	tat	Y	0	-4.05795	-3.91758	-3.70588	-3.71937	-3.85455	-3.94463
588	tca	S	0	-4.81126	-4.65304	-4.51843	-4.59227	-4.68061	-4.80099
588	tcc	S	0	-5.17253	-4.91909	-4.9979	-5.00952	-5.02248	-5.14683
588	tcg	S	0	-5.66109	-5.43065	-5.30889	-5.36404	-5.48515	-5.58824
588	tct	S	0	-4.81126	-4.51691	-4.40372	-4.32286	-4.45239	-4.47227
588	tga	*	0	-5.4146	-6.02207	-6.75974	-8.03985	-8.81512	-9.3487
588	tgc	C	0	-5.89265	-5.74082	-5.7021	-5.75002	-6.04056	-6.12361
588	tgg	W	0	-4.36462	-4.25122	-4.23618	-4.27114	-4.46958	-4.70484
588	tgt	C	0	-5.64472	-5.21194	-5.21453	-5.29569	-5.55682	-5.66827
588	tta	L	0	-4.5579	-4.68854	-5.1985	-5.85082	-6.4148	-6.81673
588	ttc	F	0	-5.70565	-5.64804	-5.48241	-5.43341	-5.51905	-5.58824
588	ttg	L	0	-5.43322	-5.59415	-6.06414	-6.75297	-7.35236	-7.56929
588	ttt	F	0	-3.79312	-3.5295	-3.47113	-3.4822	-3.61978	-3.7539
589	aaa	K	0	-5.29062	-5.17192	-5.38849	-5.85398	-6.05454	-6.43464
589	aac	N	0	-6.10009	-5.74082	-5.74027	-6.05435	-6.4414	-6.60743
589	aag	K	0	-5.0743	-5.07814	-5.07385	-5.49141	-5.9136	-6.10304
589	aat	N	0	-5.28638	-5.13297	-5.22802	-5.49388	-5.88931	-6.19804
589	aca	T	0	-6.61254	-6.33112	-6.58287	-6.95579	-7.22528	-7.32467
589	acc	T	0	-5.55535	-5.52376	-5.80353	-5.95579	-6.24241	-6.4375
589	acg	T	0	-5.23648	-5.26838	-5.50523	-5.78889	-6.07194	-6.35544
589	act	T	0	-4.18037	-4.04983	-4.16826	-4.33719	-4.59089	-4.79824
589	aga	R	0	-5.21619	-5.28381	-5.35257	-5.65304	-5.83911	-6.09398
589	agc	S	0	-5.9653	-5.79506	-5.87391	-6.02907	-6.11862	-6.13054
589	agg	R	0	-4.13395	-4.13472	-4.20649	-4.48526	-4.81878	-5.00539
589	agt	S	0	-6.94512	-6.74615	-7.03538	-7.07638	-7.20355	-7.32467
589	ata	I	0	-6.02053	-5.91008	-6.20116	-6.73534	-6.71778	-6.79824
589	atc	I	1	-8.02758	-7.25311	-7.89099	-8.25744	-8.48297	-8.56304
589	atg	M	0	0	0	0	0	0	0
589	att	I	0	-6.85452	-6.81174	-7.28331	-7.53396	-8.03203	-8.46059
589	caa	Q	0	-6.05615	-6.38003	-7.37641	-8.49388	-9.5668	-9.82982
589	cac	H	0	-5.6832	-5.49205	-5.54521	-5.39369	-5.70161	-5.68092
589	cag	Q	0	-5.05976	-5.31122	-6.1184	-7.33498	-7.95739	-8.22991
589	cat	H	0	-6.93182	-6.73551	-6.64668	-6.85082	-6.97364	-6.92896
589	cca	P	0	-5.76337	-6.55618	-7.51512	-9.77682	-10.4148	-10.3487
589	ccc	P	0	-3.9653	-4.71706	-5.62509	-7.26585	-8.07084	-8.47227
589	ccg	P	1	-5.14542	-5.49654	-6.19055	-8.0255	-8.55452	-8.80007
589	cct	P	0	-4.54013	-5.45665	-6.23346	-7.61762	-8.46562	-9.09286
589	cga	R	0	-5.51018	-5.14701	-5.56221	-5.62842	-6.06213	-6.18958
589	cgc	R	0	-4.63123	-4.6038	-4.76367	-5.09125	-5.39619	-5.62362
589	cgg	R	0	-3.65972	-3.72362	-3.86335	-4.16309	-4.53857	-4.74856
589	cgt	R	0	-4.89588	-5.04161	-5.16696	-5.38221	-5.81055	-6.00327
589	cta	L	0	-5.71701	-5.51009	-5.69459	-5.41926	-5.55988	-5.59381
589	ctc	L	0	-5.01351	-4.75151	-4.78147	-4.62707	-4.67147	-4.68092
589	ctg	L	0	-5.09638	-4.88633	-4.88029	-4.72661	-4.75549	-4.70829
589	ctt	L	0	-4.16279	-4.02045	-4.07142	-3.86273	-3.88306	-3.88145
589	gaa	E	0	-6.82964	-6.53757	-6.96138	-7.38909	-7.6723	-8.12938
589	gac	D	0	-5.01701	-5.52835	-6.0593	-7.32616	-7.92147	-8.32732
589	gag	E	0	-4.4146	-4.50556	-4.70399	-5.09499	-5.46634	-5.69198
589	gat	D	0	-5.49055	-5.74615	-6.37641	-7.37082	-7.85974	-8.07939
589	gca	A	0	-6.03467	-6.06808	-6.02592	-6.14843	-6.34177	-6.42894
589	gcc	A	0	-3.64201	-3.70793	-3.83106	-3.78133	-3.92714	-4.06329
589	gcg	A	0	-3.39851	-3.31517	-3.31608	-3.35279	-3.5363	-3.65095
589	gct	A	0	-5.69438	-5.75151	-5.69459	-5.72081	-5.92937	-6.03757
589	gga	G	0	-4.23036	-4.42636	-4.75583	-5.25744	-5.65581	-6.1932
589	ggc	G	0	-3.97379	-4.10701	-4.38093	-4.94731	-5.40443	-5.74148
589	ggg	G	0	-2.05705	-2.20734	-2.44726	-2.96261	-3.47373	-3.89294
589	ggt	G	0	-4.29699	-4.49879	-4.62688	-5.08194	-5.57996	-5.98329
589	gta	V	0	-6.33368	-6.29159	-6.86545	-7.16015	-7.30531	-7.68347
589	gtc	V	0	-4.54772	-4.68854	-5.20649	-5.52636	-5.81695	-6.04083
589	gtg	V	0	-3.82964	-3.95415	-4.47273	-4.78284	-5.17507	-5.34668
589	gtt	V	0	-5.43322	-5.67831	-6.20116	-6.3845	-6.72292	-6.97392
589	taa	*	0	-5.83582	-6.76769	-7.6686	-9.09874	-10.0973	-10.6334
589	tac	Y	0	-5.33368	-5.23425	-5.2554	-5.14649	-5.31434	-5.43037
589	tag	*	0	-6.02758	-6.88045	-7.65395	-8.68371	-9.5668	-10.0054
589	tat	Y	0	-5.15697	-4.98377	-4.94792	-4.949	-5.11355	-5.13401
589	tca	S	0	-6.25706	-6.21564	-6.23346	-6.37082	-6.59796	-6.65157
589	tcc	S	0	-5.34686	-5.20826	-5.43468	-5.31739	-5.50569	-5.57794
589	tcg	S	0	-6.02758	-6.02855	-6.02592	-6.02907	-6.26975	-6.45189
589	tct	S	0	-6.20815	-6.33112	-6.35257	-6.60689	-6.61062	-6.66157
589	tga	*	1	-8.14542	-9.23801	-9.69834	-12.3618	-12.2672	-12.9554
589	tgc	C	0	-5.61254	-5.45228	-5.55199	-5.27644	-5.33126	-5.37861
589	tgg	W	0	-4.19618	-4.04325	-4.17347	-4.2722	-4.66692	-4.84256
589	tgt	C	0	-4.90559	-4.59897	-4.38546	-4.17591	-4.3231	-4.32699
589	tta	L	0	-6.4616	-6.09505	-6.34667	-6.17988	-6.25353	-6.2029
589	ttc	F	0	-4.49299	-4.20826	-4.25264	-4.07084	-4.09287	-4.13924
589	ttg	L	0	-5.36462	-5.09165	-5.20116	-4.81026	-4.94832	-4.9055
589	ttt	F	0	-4.9121	-4.75151	-4.64125	-4.56477	-4.48188	-4.599
590	aaa	K	0	-4.36462	-4.61352	-5.05689	-5.47914	-5.9195	-6.09963
590	aac	N	0	-5.72273	-5.73551	-6.19055	-6.33941	-6.6138	-6.94514
590	aag	K	0	-6.45208	-6.51919	-7.03538	-7.59624	-8.07961	-8.35409
590	aat	N	0	-5.43322	-5.6184	-5.78745	-6.15233	-6.34441	-6.40636
590	aca	T	0	-5.6721	-5.6631	-5.71725	-6.06532	-6.12769	-6.14917
590	acc	T	0	-5.50525	-5.24554	-5.44096	-5.5989	-5.74542	-6.03108
590	acg	T	0	-6.54013	-6.65304	-7.01652	-6.82573	-7.03415	-6.98433
590	act	T	0	-5.86712	-5.65304	-5.81163	-6.11006	-6.21317	-6.38688
590	aga	R	0	-6.29913	-6.52835	-7.14375	-7.92882	-8.22771	-8.50189
590	agc	S	1	-8.53008	-7.96499	-8.11338	-8.61762	-9.01931	-9.18597
590	agg	R	0	-4.87664	-5.01561	-5.75974	-6.39831	-6.81512	-7.01604
590	agt	S	0	-5.0743	-5.03507	-5.51843	-5.70357	-5.74979	-5.9646
590	ata	I	0	-5.01701	-5.13997	-5.60383	-6.28283	-6.60744	-6.85063
590	atc	I	0	-5.46639	-5.48758	-5.75974	-6.39369	-6.8522	-7.14566
590	atg	M	0	-5.22833	-5.19361	-5.35257	-5.31739	-5.50053	-5.66743
590	att	I	0	-5.45683	-5.3967	-6.00718	-6.70071	-7.02354	-7.25491
590	caa	Q	0	-5.97209	-6.04818	-6.50195	-7.04708	-7.36303	-7.65656
590	cac	H	0	-6.10009	-6.03507	-6.16956	-6.20393	-6.36169	-6.37587
590	cag	Q	0	-6.09268	-6.22306	-6.75192	-7.30867	-7.48297	-7.8834
590	cat	H	0	-5.01001	-5.21564	-5.28613	-5.39369	-5.76651	-5.7909
590	cca	P	0	-6.76927	-7.86877	-8.9979	-10.5138	-11.9777	-11.9554
590	ccc	P	0	-4.70565	-5.35944	-6.37641	-8.12912	-8.71607	-9.13866
590	ccg	P	0	-6.42388	-6.99008	-8.07385	-9.22428	-9.94531	-10.4375
590	cct	P	0	-5.71701	-6.61352	-7.6686	-9.22428	-10.1704	-10.5568
590	cga	R	0	-6.32497	-6.71444	-7.96138	-7.78889	-8.47138	-8.70743
590	cgc	R	1	-6.75749	-6.63314	-7.89099	-8.27432	-8.72292	-8.57558
590	cgg	R	0	-6.78114	-6.86877	-7.41294	-8.08379	-8.40926	-8.37587
590	cgt	R	0	-6.40539	-6.77857	-7.15402	-7.98327	-8.70925	-8.64
590	cta	L	0	-6.53008	-6.14349	-6.47595	-6.67248	-6.9963	-7.00327
590	ctc	L	0	-5.30769	-5.44793	-5.54184	-5.56736	-5.86163	-5.98538
590	ctg	L	0	-6.55026	-6.38003	-6.50852	-6.73534	-6.83169	-6.91893
590	ctt	L	0	-5.09638	-5.24554	-5.43156	-5.42161	-5.71095	-5.85732
590	gaa	E	0	0	0	0	0	0	0
590	gac	D	0	-5.60725	-5.62821	-5.63225	-5.56477	-5.80236	-5.87079
590	gag	E	0	-4.52758	-4.33112	-4.23346	-4.04437	-4.13196	-4.12333
590	gat	D	0	-5.04179	-4.97435	-4.98868	-4.97808	-5.09065	-5.10815
590	gca	A	0	-6.48084	-6.05478	-6.98868	-7.09874	-7.17038	-7.32732
590	gcc	A	0	-5.65561	-5.35944	-5.62509	-5.92882	-6.34838	-6.30626
590	gcg	A	0	-5.49055	-5.40512	-5.5794	-5.75593	-5.99319	-6.03324
590	gct	A	0	-5.98576	-5.8746	-6.13356	-6.51378	-6.55147	-6.68516
590	gga	G	0	-4.95181	-5.05478	-5.35257	-5.81334	-6.07522	-6.28808
590	ggc	G	0	-5.69438	-5.77857	-6.01184	-6.60689	-6.95739	-7.0906
590	ggg	G	0	-1.06792	-1.05416	-1.40583	-1.75205	-2.0603	-2.30667
590	ggt	G	0	-3.72559	-3.76227	-4.02239	-4.33719	-4.72292	-4.94514
590	gta	V	0	-4.57072	-4.3821	-4.77353	-4.83665	-5.14542	-5.28421
590	gtc	V	0	-6.20016	-5.99008	-6.08855	-6.14068	-6.5363	-6.60421
590	gtg	V	0	-4.50033	-4.31122	-4.53847	-4.71216	-4.9963	-5.06274
590	gtt	V	0	-5.4008	-5.10872	-5.65395	-5.60689	-5.92147	-6.0001
590	taa	*	0	-5.26955	-5.97122	-6.61088	-7.70643	-8.45989	-8.65323
590	tac	Y	0	-5.71132	-5.55618	-5.99329	-5.91884	-6.26724	-6.46059
590	tag	*	0	-5.3163	-6.10187	-7.08363	-9.82573	-9.66898	-9.89122
590	tat	Y	0	-3.82656	-3.72757	-4.09348	-4.18685	-4.28267	-4.39902
590	tca	S	0	-5.05615	-5.04489	-5.43156	-5.5778	-5.98081	-6.13982
590	tcc	S	0	-7.51018	-7.29941	-7.50195	-7.87635	-8.06648	-8.19562
590	tcg	S	0	-6.21619	-6.02207	-6.3233	-6.66134	-6.89607	-6.92896
590	tct	S	0	-4.95854	-4.82579	-5.22531	-5.58305	-5.75329	-5.94413
590	tga	*	0	-6.16085	-6.92815	-7.9979	-9.03985	-9.88258	-10.0225
590	tgc	C	0	-5.37808	-5.48758	-5.86968	-6.22018	-6.52577	-6.71434
590	tgg	W	0	-4.0013	-4.0815	-4.46792	-4.76932	-5.0962	-5.30561
590	tgt	C	0	-5.12258	-5.18997	-5.66125	-6.24908	-6.54538	-6.77454
590	tta	L	0	-4.26121	-4.23238	-4.30317	-4.43459	-4.63465	-4.75034
590	ttc	F	0	-5.25706	-5.21194	-5.62153	-5.80719	-5.88162	-5.94413
590	ttg	L	0	-4.90884	-4.73286	-5.01652	-5.03625	-5.16979	-5.30234
590	ttt	F	0	-4.16085	-4.04489	-4.39152	-4.49141	-4.72722	-4.89711

## Sheet: CYCDter
Sequence Counts for CYCdter Construct
Position	Codon	Amino acid	Low Abundance or Poor Fit	16	20	24	32	40	48
582	aaa	K	0	685	693	424	1458	4002	1392
582	aac	N	0	229	269	142	524	1559	551
582	aag	K	0	245	278	176	481	1366	450
582	aat	N	0	435	453	309	906	2663	876
582	aca	T	0	374	420	298	1066	3120	1175
582	acc	T	0	180	191	141	511	1327	492
582	acg	T	0	559	584	338	1134	3057	1206
582	act	T	0	254	269	165	582	1558	583
582	aga	R	0	387	393	295	870	2374	836
582	agc	S	0	231	250	199	621	1693	593
582	agg	R	0	57	38	44	119	405	154
582	agt	S	0	81	107	72	205	584	200
582	ata	I	0	400	415	250	840	2228	824
582	atc	I	0	290	334	214	621	1566	513
582	atg	M	0	221	242	172	534	1467	573
582	att	I	1	168	121	84	321	826	292
582	caa	Q	0	11589	10724	8470	17131	59247	24558
582	cac	H	0	170	145	88	290	749	307
582	cag	Q	0	288	296	191	721	1944	846
582	cat	H	0	94	89	65	185	497	159
582	cca	P	0	496	585	394	1320	3467	1395
582	ccc	P	0	1084	1219	770	2537	6927	2517
582	ccg	P	0	414	458	308	1104	2662	1173
582	cct	P	0	211	281	155	560	1475	571
582	cga	R	0	268	303	213	620	1733	689
582	cgc	R	0	503	535	387	1181	3230	1158
582	cgg	R	0	289	309	194	652	1586	572
582	cgt	R	0	308	312	231	798	1801	721
582	cta	L	0	235	303	153	346	946	316
582	ctc	L	0	292	301	196	412	1242	393
582	ctg	L	0	151	126	77	174	380	122
582	ctt	L	1	79	111	49	155	355	113
582	gaa	E	0	247	300	213	703	1922	704
582	gac	D	1	20	39	12	29	76	20
582	gag	E	1	110	172	105	379	1113	399
582	gat	D	0	171	181	92	298	703	237
582	gca	A	0	157	193	98	410	1098	415
582	gcc	A	1	163	137	94	406	653	278
582	gcg	A	0	358	380	299	1032	2871	982
582	gct	A	0	128	133	103	353	749	274
582	gga	G	0	147	184	113	378	910	324
582	ggc	G	0	365	337	250	663	1340	449
582	ggg	G	0	319	212	191	560	1398	546
582	ggt	G	0	113	149	101	291	749	229
582	gta	V	0	88	101	56	187	537	212
582	gtc	V	1	109	56	52	151	242	118
582	gtg	V	0	64	67	58	143	372	140
582	gtt	V	0	80	67	58	168	507	156
582	taa	*	0	240	170	68	64	84	18
582	tac	Y	0	161	156	91	262	720	227
582	tag	*	0	225	170	76	64	69	27
582	tat	Y	0	248	241	163	473	1180	428
582	tca	S	0	310	303	197	699	1899	709
582	tcc	S	1	38	47	29	80	190	77
582	tcg	S	0	159	209	128	407	1124	388
582	tct	S	0	104	111	68	219	545	161
582	tga	*	0	139	74	26	25	55	9
582	tgc	C	0	134	144	117	381	952	328
582	tgg	W	0	276	227	185	433	1030	406
582	tgt	C	0	386	420	269	973	2658	1057
582	tta	L	0	246	211	156	394	858	308
582	ttc	F	1	51	51	42	140	383	103
582	ttg	L	0	98	95	77	194	404	151
582	ttt	F	0	174	171	117	414	960	313
583	aaa	K	0	354	303	134	208	312	70
583	aac	N	0	225	249	150	421	901	333
583	aag	K	0	124	134	59	66	77	11
583	aat	N	0	446	512	335	740	1425	535
583	aca	T	0	386	404	210	469	962	357
583	acc	T	1	60	195	108	259	872	221
583	acg	T	1	179	217	116	282	471	163
583	act	T	0	330	353	207	427	794	289
583	aga	R	0	362	379	200	346	601	176
583	agc	S	0	266	307	194	393	788	316
583	agg	R	0	96	74	43	86	135	35
583	agt	S	0	359	369	195	311	580	159
583	ata	I	0	496	524	313	701	1460	462
583	atc	I	0	358	345	197	400	913	291
583	atg	M	0	444	495	302	645	1463	493
583	att	I	0	429	408	220	555	1037	336
583	caa	Q	0	220	228	148	254	465	143
583	cac	H	0	870	1053	721	2198	6358	2637
583	cag	Q	0	275	280	144	298	523	142
583	cat	H	0	599	555	400	1098	3217	1325
583	cca	P	0	702	642	312	370	587	182
583	ccc	P	1	405	916	454	537	1410	340
583	ccg	P	1	46	166	67	93	193	45
583	cct	P	0	419	354	181	190	296	94
583	cga	R	0	275	273	154	329	503	185
583	cgc	R	0	504	489	242	481	697	207
583	cgg	R	0	235	219	106	245	377	118
583	cgt	R	0	241	213	137	191	341	123
583	cta	L	0	466	559	392	1107	2988	1207
583	ctc	L	0	485	493	399	1135	2891	1176
583	ctg	L	0	314	314	214	640	1746	703
583	ctt	L	0	294	365	237	644	1682	610
583	gaa	E	1	101	124	42	63	94	23
583	gac	D	0	188	175	116	147	238	81
583	gag	E	0	240	222	105	143	206	67
583	gat	D	1	135	177	77	89	126	31
583	gca	A	0	229	237	111	376	815	338
583	gcc	A	1	109	247	161	425	1657	439
583	gcg	A	0	298	339	232	627	1301	446
583	gct	A	0	324	291	197	483	1083	381
583	gga	G	0	211	218	123	335	646	232
583	ggc	G	1	181	205	97	352	643	275
583	ggg	G	0	68	76	44	94	185	56
583	ggt	G	0	256	303	172	392	812	316
583	gta	V	0	347	372	216	421	748	248
583	gtc	V	0	227	264	131	281	620	217
583	gtg	V	1	63	60	22	65	127	51
583	gtt	V	0	221	214	148	227	492	152
583	taa	*	0	176	150	62	68	73	23
583	tac	Y	0	382	471	355	1140	3594	1550
583	tag	*	0	187	134	76	64	106	15
583	tat	Y	0	362	410	241	782	2414	1113
583	tca	S	0	358	409	203	398	753	227
583	tcc	S	1	56	134	99	213	664	188
583	tcg	S	0	304	287	187	359	711	246
583	tct	S	0	701	635	348	721	1521	497
583	tga	*	0	160	127	51	47	64	24
583	tgc	C	0	185	187	113	286	724	324
583	tgg	W	0	117	146	93	321	815	346
583	tgt	C	0	323	367	232	599	1355	561
583	tta	L	0	452	488	346	1034	2665	992
583	ttc	F	0	470	483	325	1045	3214	1279
583	ttg	L	0	128	96	66	217	589	223
583	ttt	F	0	11589	10724	8470	17131	59247	24558
584	aaa	K	0	385	364	157	191	392	115
584	aac	N	0	348	346	211	397	875	285
584	aag	K	0	258	221	88	106	204	53
584	aat	N	0	435	437	215	522	1080	326
584	aca	T	0	204	225	168	422	891	315
584	acc	T	0	149	125	95	253	633	214
584	acg	T	0	199	201	129	327	714	263
584	act	T	0	225	245	139	368	909	290
584	aga	R	0	288	260	111	186	374	123
584	agc	S	0	122	213	147	416	1176	429
584	agg	R	0	310	322	131	159	348	105
584	agt	S	0	329	350	280	665	2065	726
584	ata	I	0	335	234	101	134	220	42
584	atc	I	0	174	154	62	106	138	53
584	atg	M	0	340	366	248	773	2503	955
584	att	I	0	353	273	127	194	319	94
584	caa	Q	0	212	205	94	209	496	180
584	cac	H	0	520	533	314	823	2213	913
584	cag	Q	0	171	186	90	172	426	144
584	cat	H	0	236	266	178	465	1194	402
584	cca	P	0	100	79	36	45	48	14
584	ccc	P	0	768	625	255	278	491	129
584	ccg	P	0	97	87	43	41	56	9
584	cct	P	0	127	115	43	56	52	17
584	cga	R	0	242	225	93	107	124	30
584	cgc	R	0	234	210	77	89	149	41
584	cgg	R	0	457	448	190	306	556	175
584	cgt	R	0	56	49	25	45	128	22
584	cta	L	0	217	173	98	163	314	110
584	ctc	L	0	253	222	114	166	334	127
584	ctg	L	0	96	85	40	81	177	44
584	ctt	L	0	215	215	97	165	314	110
584	gaa	E	0	149	131	51	60	72	14
584	gac	D	0	186	162	99	109	189	53
584	gag	E	0	191	146	56	76	131	54
584	gat	D	0	104	101	61	69	182	55
584	gca	A	0	162	194	142	438	1237	434
584	gcc	A	0	407	497	366	1085	2944	1105
584	gcg	A	0	316	368	263	823	2325	808
584	gct	A	0	220	223	162	475	1521	544
584	gga	G	0	410	385	293	891	2506	962
584	ggc	G	0	183	203	99	302	1016	407
584	ggg	G	0	1252	1397	1016	3003	8814	3510
584	ggt	G	0	11589	10724	8470	17131	59247	24558
584	gta	V	0	372	374	216	384	833	266
584	gtc	V	0	224	216	105	200	384	127
584	gtg	V	0	745	791	393	697	1337	390
584	gtt	V	0	397	407	239	423	851	275
584	taa	*	0	309	225	95	97	160	28
584	tac	Y	0	153	131	59	148	432	138
584	tag	*	0	92	55	38	41	61	15
584	tat	Y	0	334	337	168	304	716	245
584	tca	S	0	142	160	108	289	864	302
584	tcc	S	0	116	107	56	226	640	220
584	tcg	S	0	253	292	175	588	1731	681
584	tct	S	0	177	177	116	342	994	382
584	tga	*	1	171	176	65	44	89	25
584	tgc	C	0	162	184	122	354	1131	449
584	tgg	W	0	259	246	136	329	1021	387
584	tgt	C	0	247	260	197	602	1810	622
584	tta	L	0	199	154	89	123	245	51
584	ttc	F	0	93	88	39	119	391	136
584	ttg	L	0	208	220	109	160	320	97
584	ttt	F	0	321	286	138	357	1123	415
585	aaa	K	0	324	270	118	117	199	44
585	aac	N	0	208	190	117	212	425	119
585	aag	K	1	200	200	74	84	134	30
585	aat	N	0	397	375	235	437	787	177
585	aca	T	0	214	185	105	180	317	70
585	acc	T	0	444	432	227	416	522	122
585	acg	T	0	154	112	61	121	243	70
585	act	T	0	320	311	177	277	433	115
585	aga	R	0	247	241	130	138	209	43
585	agc	S	0	68	69	39	49	101	21
585	agg	R	0	191	194	106	144	213	66
585	agt	S	0	185	172	96	127	198	46
585	ata	I	1	752	961	569	1158	2164	533
585	atc	I	0	214	263	169	342	630	160
585	atg	M	0	282	338	227	674	1531	509
585	att	I	0	237	235	163	327	668	145
585	caa	Q	0	143	152	86	168	285	68
585	cac	H	0	87	88	57	136	302	108
585	cag	Q	0	210	222	138	272	464	126
585	cat	H	0	218	223	132	333	699	226
585	cca	P	0	140	110	64	155	274	93
585	ccc	P	0	1162	1309	709	1399	2321	625
585	ccg	P	0	414	424	223	445	750	232
585	cct	P	0	64	38	27	50	101	16
585	cga	R	0	151	129	74	119	173	41
585	cgc	R	0	278	259	125	137	163	24
585	cgg	R	0	249	217	80	101	164	27
585	cgt	R	1	133	151	63	69	145	31
585	cta	L	0	359	459	293	707	1607	385
585	ctc	L	0	251	289	229	510	1138	328
585	ctg	L	0	233	254	165	407	940	269
585	ctt	L	0	122	167	103	214	522	140
585	gaa	E	0	282	239	91	96	137	17
585	gac	D	0	147	128	48	75	103	35
585	gag	E	1	157	143	47	73	171	41
585	gat	D	0	197	172	71	66	83	22
585	gca	A	0	221	227	165	314	535	140
585	gcc	A	0	249	242	117	218	418	127
585	gcg	A	0	337	372	201	324	628	150
585	gct	A	0	109	87	56	101	189	56
585	gga	G	0	210	175	81	69	85	21
585	ggc	G	0	220	199	96	91	189	52
585	ggg	G	0	1870	1571	684	757	1030	257
585	ggt	G	0	181	147	62	61	90	21
585	gta	V	0	243	214	135	270	513	111
585	gtc	V	0	197	250	145	243	479	121
585	gtg	V	0	308	310	185	446	845	221
585	gtt	V	0	429	440	263	520	1096	283
585	taa	*	0	288	251	106	96	116	21
585	tac	Y	0	296	304	225	674	1696	623
585	tag	*	0	230	196	90	66	185	35
585	tat	Y	0	594	675	426	1244	3511	1135
585	tca	S	0	299	267	137	214	335	95
585	tcc	S	0	246	242	106	174	242	78
585	tcg	S	0	279	236	122	170	233	52
585	tct	S	0	210	233	110	205	279	89
585	tga	*	1	142	158	55	42	86	21
585	tgc	C	0	49	42	18	33	98	21
585	tgg	W	0	11589	10724	8470	17131	59247	24558
585	tgt	C	0	226	221	143	313	592	157
585	tta	L	0	370	386	266	603	1383	408
585	ttc	F	0	218	242	153	473	1430	503
585	ttg	L	0	392	382	249	625	1375	389
585	ttt	F	0	425	425	357	934	2683	923
586	aaa	K	1	508	489	172	197	311	79
586	aac	N	0	432	459	322	1029	3039	1118
586	aag	K	0	531	481	197	213	311	78
586	aat	N	0	442	425	329	1028	2945	1024
586	aca	T	0	735	747	463	1195	3512	1332
586	acc	T	0	198	205	90	244	604	213
586	acg	T	0	203	204	122	300	980	321
586	act	T	0	295	336	195	459	1266	503
586	aga	R	0	550	472	190	180	243	57
586	agc	S	0	98	120	67	220	599	243
586	agg	R	0	271	264	108	91	152	34
586	agt	S	0	544	450	337	1051	3311	1270
586	ata	I	0	255	240	91	102	149	39
586	atc	I	0	106	71	33	24	30	6
586	atg	M	0	379	310	120	134	174	51
586	att	I	0	565	429	168	135	214	62
586	caa	Q	0	221	170	91	79	147	39
586	cac	H	0	260	223	88	148	205	59
586	cag	Q	1	31	24	8	14	13	8
586	cat	H	0	457	427	162	215	303	85
586	cca	P	0	312	247	97	182	339	70
586	ccc	P	0	1154	976	455	704	1084	350
586	ccg	P	1	51	116	59	88	211	32
586	cct	P	0	301	287	136	188	387	105
586	cga	R	0	123	124	59	84	135	31
586	cgc	R	0	461	405	149	162	189	41
586	cgg	R	1	170	142	38	40	34	5
586	cgt	R	0	63	54	25	25	26	2
586	cta	L	0	68	39	24	20	46	7
586	ctc	L	1	182	169	50	44	66	8
586	ctg	L	0	54	36	19	16	24	6
586	ctt	L	0	290	210	90	78	105	20
586	gaa	E	0	251	196	75	72	109	26
586	gac	D	1	276	269	100	138	194	67
586	gag	E	0	308	252	87	97	122	26
586	gat	D	0	319	280	111	130	169	40
586	gca	A	0	236	251	151	410	899	300
586	gcc	A	0	358	364	225	628	1410	419
586	gcg	A	0	381	424	260	689	1727	495
586	gct	A	0	193	205	130	355	840	296
586	gga	G	0	281	370	245	750	2384	783
586	ggc	G	0	228	213	140	433	1257	432
586	ggg	G	0	1137	1173	800	2536	7350	2444
586	ggt	G	0	154	143	110	254	812	290
586	gta	V	0	260	234	110	78	108	25
586	gtc	V	0	115	94	37	50	57	15
586	gtg	V	1	186	174	53	78	118	29
586	gtt	V	1	505	450	153	155	253	56
586	taa	*	0	787	622	243	215	276	55
586	tac	Y	0	593	450	175	156	186	40
586	tag	*	0	267	213	79	88	120	29
586	tat	Y	0	389	312	120	110	154	34
586	tca	S	0	284	279	171	514	1586	651
586	tcc	S	0	478	522	348	1223	3299	1271
586	tcg	S	0	67	90	68	125	351	140
586	tct	S	0	11589	10724	8470	17131	59247	24558
586	tga	*	0	457	369	147	150	217	48
586	tgc	C	0	167	160	123	310	845	254
586	tgg	W	0	514	415	148	145	266	54
586	tgt	C	0	846	900	587	1641	3939	1359
586	tta	L	0	379	249	102	110	128	29
586	ttc	F	0	198	157	74	54	83	21
586	ttg	L	0	447	351	124	94	145	29
586	ttt	F	0	301	249	96	80	117	21
587	aaa	K	0	464	385	157	252	329	93
587	aac	N	0	656	742	480	1101	2310	669
587	aag	K	0	371	342	159	196	385	110
587	aat	N	0	644	653	454	1024	2183	658
587	aca	T	0	353	393	277	639	1343	363
587	acc	T	0	263	224	161	377	833	254
587	acg	T	0	566	608	381	919	1638	498
587	act	T	0	376	418	287	568	1254	374
587	aga	R	0	661	660	439	868	1963	610
587	agc	S	0	412	470	322	1191	3514	1338
587	agg	R	0	468	483	283	684	1380	473
587	agt	S	0	476	512	372	1272	4117	1533
587	ata	I	0	377	416	234	498	958	240
587	atc	I	0	389	419	233	449	803	212
587	atg	M	0	426	409	251	414	771	213
587	att	I	0	636	583	374	682	1201	309
587	caa	Q	0	252	276	176	419	1152	343
587	cac	H	0	364	356	319	826	2430	849
587	cag	Q	0	357	354	236	631	1455	454
587	cat	H	0	356	421	283	832	2245	790
587	cca	P	0	368	429	281	634	1687	574
587	ccc	P	0	1743	1882	1100	2687	7366	2656
587	ccg	P	0	761	709	444	1047	2823	1058
587	cct	P	0	462	382	254	565	1349	473
587	cga	R	0	373	349	236	455	1076	353
587	cgc	R	0	589	660	393	967	1986	706
587	cgg	R	0	894	869	531	1158	2758	877
587	cgt	R	0	405	451	256	571	1271	414
587	cta	L	0	441	404	210	267	397	81
587	ctc	L	0	525	468	230	374	477	123
587	ctg	L	0	417	385	209	271	478	117
587	ctt	L	0	280	307	169	244	439	88
587	gaa	E	0	479	401	211	180	356	79
587	gac	D	0	246	204	92	68	102	25
587	gag	E	0	231	218	94	79	119	31
587	gat	D	0	251	192	105	78	105	29
587	gca	A	0	375	371	274	737	2457	994
587	gcc	A	0	490	503	359	1053	3404	1338
587	gcg	A	0	696	713	504	1481	4670	1837
587	gct	A	0	11589	10724	8470	17131	59247	24558
587	gga	G	0	502	576	474	1481	4960	1840
587	ggc	G	0	1090	1206	847	2920	8730	3383
587	ggg	G	0	3138	3427	2501	8102	25274	9585
587	ggt	G	0	665	719	542	1707	5645	2384
587	gta	V	0	241	289	197	469	1188	390
587	gtc	V	0	470	469	303	745	1847	546
587	gtg	V	0	713	736	460	1324	3297	1120
587	gtt	V	0	937	967	686	1758	4479	1559
587	taa	*	0	449	333	134	143	195	43
587	tac	Y	0	431	459	270	477	786	238
587	tag	*	0	422	323	149	127	145	43
587	tat	Y	0	483	395	248	452	892	233
587	tca	S	0	436	491	382	1209	4349	1636
587	tcc	S	0	242	263	187	634	2156	811
587	tcg	S	0	265	268	215	637	2126	852
587	tct	S	0	415	403	336	1059	3494	1266
587	tga	*	0	329	266	120	91	121	38
587	tgc	C	0	465	515	367	1109	3223	1307
587	tgg	W	0	585	513	245	441	820	217
587	tgt	C	0	943	1057	779	2119	6482	2666
587	tta	L	0	440	401	208	280	398	84
587	ttc	F	1	48	14	22	16	32	13
587	ttg	L	0	236	200	112	195	290	64
587	ttt	F	0	299	247	160	207	347	92
588	aaa	K	0	625	495	276	430	818	217
588	aac	N	0	679	939	480	1311	3955	2490
588	aag	K	0	456	361	206	333	602	204
588	aat	N	0	11589	10724	8470	17131	59247	24558
588	aca	T	0	410	476	338	1091	3381	1327
588	acc	T	0	472	527	356	1211	3496	1484
588	acg	T	0	123	131	100	332	1035	414
588	act	T	0	444	488	346	946	3093	1283
588	aga	R	0	270	307	231	474	1250	468
588	agc	S	0	145	175	131	312	846	372
588	agg	R	0	363	341	225	518	1425	471
588	agt	S	0	338	346	273	670	2011	749
588	ata	I	0	708	619	388	581	1012	315
588	atc	I	1	210	239	96	190	355	113
588	atg	M	0	367	405	279	635	1637	587
588	att	I	0	445	467	232	359	627	181
588	caa	Q	0	345	426	321	847	2564	948
588	cac	H	0	271	312	228	667	1998	826
588	cag	Q	0	322	333	209	634	1789	671
588	cat	H	1			1		6	3
588	cca	P	0	131	112	52	87	192	54
588	ccc	P	0	1830	1700	880	1398	2357	738
588	ccg	P	0	136	101	72	112	119	40
588	cct	P	0	171	177	94	140	203	62
588	cga	R	0	165	150	95	213	610	216
588	cgc	R	0	297	240	142	367	933	349
588	cgg	R	0	233	228	152	369	846	321
588	cgt	R	0	291	267	202	477	1247	511
588	cta	L	0	208	213	101	171	341	102
588	ctc	L	0	316	287	150	251	495	142
588	ctg	L	0	233	262	123	272	450	176
588	ctt	L	0	356	359	199	268	551	169
588	gaa	E	0	308	334	172	252	514	171
588	gac	D	0	391	377	229	323	522	173
588	gag	E	0	188	180	109	178	360	96
588	gat	D	0	391	348	172	243	428	131
588	gca	A	0	384	386	228	514	1205	425
588	gcc	A	0	287	266	156	391	940	314
588	gcg	A	0	404	399	265	554	1329	440
588	gct	A	0	381	402	278	692	1637	670
588	gga	G	0	394	367	247	770	2287	837
588	ggc	G	0	559	609	414	1197	3233	1296
588	ggg	G	0	3103	3269	2163	6230	18475	7109
588	ggt	G	0	709	816	502	1560	4521	1781
588	gta	V	0	318	325	156	382	754	270
588	gtc	V	0	167	180	125	229	475	134
588	gtg	V	0	502	506	339	776	1901	659
588	gtt	V	0	264	251	196	302	601	192
588	taa	*	0	299	236	85	96	179	35
588	tac	Y	0	529	545	439	1365	3798	1504
588	tag	*	0	322	203	97	86	101	35
588	tat	Y	0	582	710	499	1468	4204	1492
588	tca	S	0	415	410	311	976	2799	1183
588	tcc	S	0	190	161	94	314	1065	393
588	tcg	S	0	178	172	112	321	963	383
588	tct	S	0	453	465	324	969	2940	1104
588	tga	*	0	241	159	69	69	107	30
588	tgc	C	0	282	308	184	511	1445	515
588	tgg	W	0	383	439	291	877	2571	999
588	tgt	C	0	323	387	291	730	1832	714
588	tta	L	0	307	322	155	231	602	219
588	ttc	F	0	323	407	305	888	2821	1071
588	ttg	L	0	285	330	157	209	364	94
588	ttt	F	0	717	759	580	1698	4926	1747
589	aaa	K	0	284	301	185	387	785	184
589	aac	N	0	396	440	299	713	1572	533
589	aag	K	0	491	555	302	614	1467	406
589	aat	N	0	262	296	206	446	1237	347
589	aca	T	0	314	317	195	406	972	352
589	acc	T	0	139	138	96	212	544	171
589	acg	T	0	263	292	161	327	841	306
589	act	T	0	890	876	484	1078	2917	1036
589	aga	R	0	618	685	391	979	2450	710
589	agc	S	0	177	246	122	361	1062	388
589	agg	R	0	851	940	582	1519	3835	1114
589	agt	S	0	112	85	67	150	451	128
589	ata	I	0	143	106	76	142	423	138
589	atc	I	0	81	60	30	50	133	47
589	atg	M	0	11589	10724	8470	17131	59247	24558
589	att	I	0	161	145	88	154	451	174
589	caa	Q	0	210	194	78	98	256	74
589	cac	H	0	340	419	297	975	2714	973
589	cag	Q	0	297	253	121	129	240	82
589	cat	H	0	187	209	171	518	1508	501
589	cca	P	0	183	157	58	47	86	17
589	ccc	P	0	793	668	265	236	310	68
589	ccg	P	1	169	332	151	154	278	58
589	cct	P	0	402	284	116	88	142	26
589	cga	R	0	306	326	184	463	1281	414
589	cgc	R	0	530	576	359	734	2026	615
589	cgg	R	0	891	940	556	1181	3159	1043
589	cgt	R	0	360	442	241	549	1493	452
589	cta	L	0	490	516	343	967	2905	1008
589	ctc	L	0	292	285	210	570	1768	659
589	ctg	L	0	446	482	366	1017	3175	1221
589	ctt	L	0	299	264	217	593	1862	674
589	gaa	E	0	114	98	81	161	503	191
589	gac	D	0	322	232	105	117	267	71
589	gag	E	0	405	498	262	620	1769	646
589	gat	D	1	188	185	70	86	179	43
589	gca	A	0	221	235	146	471	1259	505
589	gcc	A	0	833	853	524	1595	4642	1803
589	gcg	A	0	765	806	543	1474	4341	1541
589	gct	A	0	312	311	187	523	1674	668
589	gga	G	0	505	473	237	481	968	260
589	ggc	G	0	612	576	305	632	1189	308
589	ggg	G	0	2752	2558	1526	2970	5407	1564
589	ggt	G	0	543	523	277	523	1060	280
589	gta	V	0	256	254	125	210	494	199
589	gtc	V	0	465	462	225	386	996	360
589	gtg	V	0	1055	1087	510	942	2554	972
589	gtt	V	0	381	389	179	361	818	269
589	taa	*	0	147	116	48	53	80	14
589	tac	Y	0	320	400	263	751	2377	895
589	tag	*	0	318	273	103	88	111	32
589	tat	Y	0	158	142	112	286	972	290
589	tca	S	0	209	231	184	436	1235	448
589	tcc	S	0	246	263	180	425	1334	457
589	tcg	S	0	235	230	132	338	1050	359
589	tct	S	0	166	197	115	311	1044	346
589	tga	*	1	42	34	14	11	21	7
589	tgc	C	0	191	202	153	441	1500	511
589	tgg	W	0	857	983	635	1751	4556	1670
589	tgt	C	0	275	286	261	716	2487	863
589	tta	L	0	267	254	170	471	1485	504
589	ttc	F	0	633	645	465	1452	4448	1514
589	ttg	L	0	322	335	225	704	1956	725
589	ttt	F	0	252	230	177	510	1626	636
590	aaa	K	0	255	243	127	242	661	183
590	aac	N	0	189	179	120	257	756	269
590	aag	K	0	199	171	100	145	363	103
590	aat	N	0	532	511	291	739	2029	655
590	aca	T	0	194	214	144	394	1158	438
590	acc	T	0	290	296	177	456	1443	583
590	acg	T	0	340	404	205	588	1759	766
590	act	T	0	232	206	127	275	765	312
590	aga	R	0	178	202	105	191	420	134
590	agc	S	0	198	151	92	183	488	200
590	agg	R	0	544	570	287	498	1060	336
590	agt	S	0	283	313	146	326	1195	357
590	ata	I	0	484	479	236	333	852	269
590	atc	I	0	124	110	73	89	234	74
590	atg	M	0	469	498	301	868	2462	939
590	att	I	0	665	697	311	558	1150	365
590	caa	Q	0	218	229	123	205	475	186
590	cac	H	0	147	141	69	214	719	272
590	cag	Q	0	187	194	86	149	365	150
590	cat	H	0	287	335	180	513	1570	604
590	cca	P	1	93	117	28	36	40	9
590	ccc	P	0	528	413	177	155	220	50
590	ccg	P	0	273	235	96	79	119	32
590	cct	P	0	136	108	64	59	87	20
590	cga	R	0	153	153	73	87	248	73
590	cgc	R	0	128	142	73	143	279	119
590	cgg	R	0	215	229	110	154	414	119
590	cgt	R	0	225	204	90	190	450	160
590	cta	L	0	347	366	264	601	1580	578
590	ctc	L	0	293	349	198	461	1237	513
590	ctg	L	0	303	292	204	505	1319	514
590	ctt	L	0	400	462	253	616	1924	650
590	gaa	E	0	11589	10724	8470	17131	59247	24558
590	gac	D	0	118	81	63	183	576	175
590	gag	E	0	775	860	632	1740	6219	2216
590	gat	D	0	392	471	283	854	2858	1127
590	gca	A	0	255	305	134	394	1045	394
590	gcc	A	0	288	253	122	323	984	384
590	gcg	A	0	286	310	183	432	1256	448
590	gct	A	0	196	162	107	260	738	263
590	gga	G	0	567	497	286	603	1479	521
590	ggc	G	0	154	138	68	132	358	104
590	ggg	G	0	5957	5830	3126	6764	16836	5727
590	ggt	G	0	591	604	329	663	1654	573
590	gta	V	0	309	299	201	385	1213	405
590	gtc	V	0	197	189	120	256	824	323
590	gtg	V	0	723	786	446	956	2711	936
590	gtt	V	0	533	585	380	832	2115	764
590	taa	*	0	348	323	132	144	231	71
590	tac	Y	0	433	462	309	705	2227	801
590	tag	*	1	144	124	30	39	83	20
590	tat	Y	0	832	871	585	1554	4450	1471
590	tca	S	0	473	477	269	633	1878	667
590	tcc	S	0	239	286	163	363	983	439
590	tcg	S	0	328	326	166	443	1244	425
590	tct	S	0	440	371	273	544	1579	558
590	tga	*	0	260	231	91	104	114	21
590	tgc	C	0	379	378	211	353	907	306
590	tgg	W	0	708	646	319	647	1678	563
590	tgt	C	0	513	444	255	469	1229	383
590	tta	L	0	362	317	192	410	1055	376
590	ttc	F	0	469	521	317	866	2565	960
590	ttg	L	0	340	345	178	509	1577	548
590	ttt	F	0	924	905	556	1380	3666	1364

## Sheet: ADHDter
Sequence Counts for ADHdter Construct				Hours in Dextrose
Position	Codon	Amino acid	Low Abundance or Poor Fit	16	20	24	32	40	48
582	aaa	K	0	1051	983	1004	1427	5023	7012
582	aac	N	0	464	300	360	381	1260	1657
582	aag	K	0	515	445	515	669	2542	3743
582	aat	N	0	934	713	812	932	2995	4079
582	aca	T	0	458	362	397	508	1944	2626
582	acc	T	0	280	223	269	208	1205	1550
582	acg	T	0	803	648	662	668	2615	3650
582	act	T	0	337	289	309	396	1682	2262
582	aga	R	0	546	461	499	774	2988	4140
582	agc	S	1	293	177	11	320	1004	890
582	agg	R	1	166	172	6	215	775	451
582	agt	S	0	294	304	267	438	1519	1899
582	ata	I	0	510	356	402	550	1817	2336
582	atc	I	0	304	230	239	280	1051	1336
582	atg	M	0	415	312	418	457	1790	2337
582	att	I	0	343	306	340	420	1354	1910
582	caa	Q	0	11717	11779	12337	13493	49626	73030
582	cac	H	0	220	172	207	213	760	911
582	cag	Q	0	376	384	433	508	1901	2589
582	cat	H	0	99	102	109	148	393	530
582	cca	P	0	377	321	304	421	1327	1938
582	ccc	P	0	1367	1259	1452	1477	5818	7795
582	ccg	P	0	693	651	686	804	2977	3791
582	cct	P	0	337	306	356	426	1584	2049
582	cga	R	0	195	255	302	371	1379	1903
582	cgc	R	0	425	576	616	848	3109	4389
582	cgg	R	0	243	330	347	485	1662	2422
582	cgt	R	0	154	208	303	364	1712	2293
582	cta	L	0	201	178	132	251	354	394
582	ctc	L	0	368	305	284	358	1013	1279
582	ctg	L	0	378	316	301	312	802	1004
582	ctt	L	0	94	98	88	97	193	269
582	gaa	E	0	383	257	368	492	1415	1797
582	gac	D	0	108	76	78	94	177	150
582	gag	E	0	188	203	224	332	980	1325
582	gat	D	0	257	173	209	201	375	401
582	gca	A	0	95	75	91	128	424	652
582	gcc	A	0	368	315	404	330	1825	2479
582	gcg	A	0	683	548	754	824	3855	5410
582	gct	A	1	196	137	226	179	928	1338
582	gga	G	1	85	142	123	245	549	600
582	ggc	G	1	226	254	11	213	727	638
582	ggg	G	1	146	208	3	157	509	183
582	ggt	G	1	96	93	16	104	308	117
582	gta	V	0	143	102	118	125	413	566
582	gtc	V	1	33	33	21	21	95	134
582	gtg	V	0	132	86	121	131	407	527
582	gtt	V	0	103	79	106	84	386	540
582	taa	*	0	447	351	198	151	108	105
582	tac	Y	1	213	289	96	365	1120	1183
582	tag	*	1	287	292	9	149	107	39
582	tat	Y	1	75	251	256	330	782	1033
582	tca	S	0	276	244	330	416	1835	2992
582	tcc	S	1	14	18	25	24	144	175
582	tcg	S	0	349	306	244	445	1858	2077
582	tct	S	1	6	64	74	56	248	349
582	tga	*	0	189	211	152	109	80	46
582	tgc	C	1	75	264	197	358	1595	1766
582	tgg	W	1	94	217	51	234	759	592
582	tgt	C	1	33	319	268	447	1632	1588
582	tta	L	0	216	215	217	224	621	791
582	ttc	F	0	51	90	52	75	220	298
582	ttg	L	1	169	220	48	252	680	607
582	ttt	F	1	25	188	191	207	893	992
583	aaa	K	0	322	270	185	148	191	178
583	aac	N	0	437	474	488	517	1355	1601
583	aag	K	0	327	206	193	162	182	179
583	aat	N	0	345	354	357	318	933	1029
583	aca	T	0	418	484	342	384	526	585
583	acc	T	1	199	220	214	160	498	758
583	acg	T	0	302	273	263	239	480	544
583	act	T	1	227	364	317	330	582	582
583	aga	R	0	478	418	368	401	693	695
583	agc	S	0	191	279	215	178	391	394
583	agg	R	0	283	178	182	134	270	276
583	agt	S	1	82	322	285	244	499	486
583	ata	I	0	789	515	556	476	1120	1107
583	atc	I	0	347	365	328	350	720	750
583	atg	M	0	534	497	412	432	1208	1347
583	att	I	0	541	550	525	485	1016	1014
583	caa	Q	0	455	397	353	343	575	675
583	cac	H	0	926	1002	1117	1485	5370	7192
583	cag	Q	0	369	328	305	301	452	471
583	cat	H	0	839	867	1088	1199	4728	6091
583	cca	P	0	898	798	537	326	502	466
583	ccc	P	1	1417	1390	1004	552	1159	1281
583	ccg	P	1	157	172	117	64	108	139
583	cct	P	0	634	445	395	197	408	401
583	cga	R	0	436	415	365	415	669	726
583	cgc	R	0	489	408	353	326	601	536
583	cgg	R	0	411	269	267	196	438	427
583	cgt	R	0	263	233	220	191	344	356
583	cta	L	0	578	610	734	799	2802	3436
583	ctc	L	0	774	595	776	1003	2964	3594
583	ctg	L	0	439	356	453	546	1822	2243
583	ctt	L	0	208	244	210	311	751	923
583	gaa	E	0	231	184	138	104	110	140
583	gac	D	0	171	169	91	178	116	126
583	gag	E	0	297	196	159	161	145	118
583	gat	D	0	163	166	90	94	76	47
583	gca	A	0	370	312	355	336	940	1082
583	gcc	A	1	345	358	326	251	1140	1695
583	gcg	A	0	373	351	328	342	985	1132
583	gct	A	1	163	234	173	242	405	467
583	gga	G	0	221	205	157	148	333	380
583	ggc	G	1	166	358	267	258	509	484
583	ggg	G	0	178	129	128	115	278	299
583	ggt	G	0	86	166	105	94	246	283
583	gta	V	0	188	176	153	129	284	299
583	gtc	V	0	345	321	280	230	528	585
583	gtg	V	0	197	137	138	134	266	331
583	gtt	V	0	433	313	282	211	403	410
583	taa	*	0	275	178	113	184	69	42
583	tac	Y	0	581	641	886	926	4785	6671
583	tag	*	0	293	200	150	93	73	61
583	tat	Y	1	135	400	384	389	1997	2702
583	tca	S	0	640	539	453	453	839	843
583	tcc	S	1	228	261	203	224	422	520
583	tcg	S	0	517	428	337	317	575	562
583	tct	S	0	864	713	615	622	1188	1171
583	tga	*	0	167	145	119	239	138	142
583	tgc	C	1	86	175	85	152	322	421
583	tgg	W	0	142	105	108	136	586	749
583	tgt	C	0	343	360	356	420	1181	1428
583	tta	L	0	709	660	665	914	2572	3139
583	ttc	F	0	490	385	465	678	2584	3558
583	ttg	L	0	247	204	277	317	1072	1360
583	ttt	F	0	11717	11779	12337	13493	49626	73030
584	aaa	K	0	512	449	285	235	223	202
584	aac	N	0	259	232	167	130	271	301
584	aag	K	0	122	111	59	59	42	47
584	aat	N	0	529	486	381	331	668	663
584	aca	T	0	271	252	268	281	675	877
584	acc	T	0	402	314	380	373	998	1064
584	acg	T	0	188	162	138	150	368	367
584	act	T	0	189	201	179	194	542	581
584	aga	R	0	368	219	207	147	198	197
584	agc	S	0	263	214	270	320	1102	1407
584	agg	R	0	416	309	254	199	244	250
584	agt	S	0	294	257	263	360	1215	1636
584	ata	I	0	657	560	354	233	288	314
584	atc	I	0	213	154	112	135	168	170
584	atg	M	0	461	392	429	465	1745	2449
584	att	I	0	491	308	257	170	269	234
584	caa	Q	0	227	247	144	140	209	230
584	cac	H	0	261	278	271	266	783	990
584	cag	Q	0	338	242	251	166	311	369
584	cat	H	0	271	273	261	342	680	755
584	cca	P	1	51	89	27	49	10	14
584	ccc	P	0	1390	1012	736	526	405	394
584	ccg	P	0	345	270	213	121	130	139
584	cct	P	0	136	107	56	43	44	57
584	cga	R	0	251	236	176	127	180	158
584	cgc	R	0	331	273	178	178	194	175
584	cgg	R	0	695	492	449	365	499	416
584	cgt	R	0	256	212	146	97	121	117
584	cta	L	0	266	221	191	158	188	166
584	ctc	L	0	286	280	209	106	178	123
584	ctg	L	1	167	204	86	176	92	90
584	ctt	L	0	84	93	73	63	66	42
584	gaa	E	0	364	224	164	80	96	88
584	gac	D	1	121	132	51	50	56	40
584	gag	E	0	258	288	161	118	167	162
584	gat	D	0	196	125	96	64	118	101
584	gca	A	0	245	188	286	341	1077	1530
584	gcc	A	0	413	395	468	642	2072	2904
584	gcg	A	0	819	588	867	1122	4009	5390
584	gct	A	0	239	250	255	358	1280	1920
584	gga	G	0	488	515	507	709	2685	3730
584	ggc	G	1	84	255	253	272	1367	1776
584	ggg	G	0	1037	1022	978	1562	5504	7918
584	ggt	G	0	11717	11779	12337	13493	49626	73030
584	gta	V	0	598	455	429	386	622	640
584	gtc	V	0	379	278	241	176	433	441
584	gtg	V	0	544	454	311	390	551	624
584	gtt	V	0	525	437	372	309	499	546
584	taa	*	0	287	194	110	89	48	49
584	tac	Y	0	263	203	170	122	193	173
584	tag	*	0	184	121	73	63	76	90
584	tat	Y	0	247	226	112	122	167	165
584	tca	S	0	242	210	234	354	1131	1569
584	tcc	S	0	115	121	139	119	508	673
584	tcg	S	0	203	206	215	313	895	1281
584	tct	S	0	129	164	161	217	803	1016
584	tga	*	0	275	177	101	79	47	39
584	tgc	C	0	246	248	262	308	1151	1584
584	tgg	W	0	320	218	202	197	411	489
584	tgt	C	0	283	260	277	413	1371	1809
584	tta	L	0	354	249	203	154	279	281
584	ttc	F	0	99	77	79	51	111	106
584	ttg	L	0	279	233	154	115	155	142
584	ttt	F	0	572	421	355	250	587	703
585	aaa	K	0	612	436	257	174	187	177
585	aac	N	0	304	263	246	265	535	590
585	aag	K	0	396	309	216	135	179	163
585	aat	N	1	533	390	447	439	557	525
585	aca	T	1	326	254	266	215	214	173
585	acc	T	0	344	304	271	197	266	189
585	acg	T	0	450	354	351	308	471	487
585	act	T	1	208	222	166	152	192	202
585	aga	R	0	438	300	242	175	157	113
585	agc	S	0	136	115	102	83	102	95
585	agg	R	0	200	134	143	94	169	139
585	agt	S	0	165	149	96	125	83	66
585	ata	I	0	545	475	474	519	904	769
585	atc	I	0	378	373	401	408	1034	1036
585	atg	M	0	211	197	231	300	882	1045
585	att	I	0	403	293	337	354	907	906
585	caa	Q	0	345	266	271	221	436	414
585	cac	H	0	239	214	209	188	417	457
585	cag	Q	0	354	339	362	283	459	427
585	cat	H	0	251	217	232	217	481	512
585	cca	P	0	289	325	251	205	409	389
585	ccc	P	0	1334	1210	1241	1164	2017	1748
585	ccg	P	0	687	570	579	586	1224	1123
585	cct	P	0	81	78	49	59	96	106
585	cga	R	0	286	183	170	107	135	125
585	cgc	R	0	277	215	146	139	156	167
585	cgg	R	0	359	273	229	160	206	242
585	cgt	R	0	131	122	75	89	89	66
585	cta	L	0	241	227	248	282	753	790
585	ctc	L	0	285	235	249	322	896	1031
585	ctg	L	0	501	373	486	541	1762	1906
585	ctt	L	0	265	197	253	309	813	950
585	gaa	E	0	281	181	158	109	96	95
585	gac	D	0	215	174	120	59	85	83
585	gag	E	0	243	194	147	149	149	135
585	gat	D	0	184	139	97	66	111	102
585	gca	A	0	142	128	88	74	110	122
585	gcc	A	0	246	258	166	159	211	233
585	gcg	A	0	687	615	574	439	904	900
585	gct	A	0	178	144	151	127	250	217
585	gga	G	0	266	172	100	95	62	41
585	ggc	G	0	541	414	239	167	152	170
585	ggg	G	0	3268	2219	1633	1162	1145	1026
585	ggt	G	0	367	260	165	121	104	98
585	gta	V	0	232	197	190	168	397	403
585	gtc	V	0	483	341	440	350	691	733
585	gtg	V	0	380	363	289	293	449	327
585	gtt	V	0	534	450	441	494	890	930
585	taa	*	0	397	263	138	123	90	88
585	tac	Y	0	273	297	267	412	1242	1474
585	tag	*	0	338	282	144	168	89	73
585	tat	Y	0	545	476	605	782	2235	2961
585	tca	S	0	461	290	281	242	292	230
585	tcc	S	0	308	216	222	166	219	200
585	tcg	S	0	263	247	186	159	196	181
585	tct	S	0	112	127	73	54	65	39
585	tga	*	0	277	182	92	132	67	62
585	tgc	C	0	222	154	170	165	378	416
585	tgg	W	0	11717	11779	12337	13493	49626	73030
585	tgt	C	0	431	410	349	373	700	626
585	tta	L	0	677	597	741	744	2143	2328
585	ttc	F	0	265	266	272	389	1519	2185
585	ttg	L	0	491	450	471	536	1624	1596
585	ttt	F	0	668	377	657	767	3151	4968
586	aaa	K	0	1211	792	596	390	466	378
586	aac	N	0	876	681	819	892	3306	4485
586	aag	K	0	817	646	358	345	227	204
586	aat	N	0	773	622	825	921	3288	4442
586	aca	T	0	532	413	430	537	1044	1304
586	acc	T	0	177	122	150	116	358	475
586	acg	T	0	388	229	257	270	719	806
586	act	T	0	457	368	383	412	1012	1291
586	aga	R	0	661	407	313	215	154	128
586	agc	S	1	14	32	28	53	163	258
586	agg	R	0	476	369	263	175	172	135
586	agt	S	0	699	607	762	1079	3508	4832
586	ata	I	0	357	283	151	130	79	60
586	atc	I	0	108	51	52	47	33	43
586	atg	M	0	445	283	187	186	88	61
586	att	I	0	416	405	205	224	98	63
586	caa	Q	0	376	273	189	142	192	191
586	cac	H	0	186	171	107	135	130	136
586	cag	Q	1	30	45	16	30	7	8
586	cat	H	0	457	387	266	230	260	237
586	cca	P	0	463	378	291	334	314	306
586	ccc	P	0	1061	1082	739	638	780	749
586	ccg	P	1	98	81	75	58	83	109
586	cct	P	0	406	267	250	185	248	222
586	cga	R	1	44	44	11	24	16	34
586	cgc	R	0	312	280	137	122	148	136
586	cgg	R	0	222	153	90	40	64	60
586	cgt	R	1	106	174	50	47	37	27
586	cta	L	0	184	177	97	114	58	62
586	ctc	L	0	309	213	164	107	129	106
586	ctg	L	1	32	47	21	23	3	7
586	ctt	L	0	353	290	175	166	71	50
586	gaa	E	0	463	322	181	157	112	86
586	gac	D	0	409	302	189	274	109	120
586	gag	E	0	484	356	222	288	129	91
586	gat	D	0	412	420	221	246	154	158
586	gca	A	0	188	137	123	177	269	225
586	gcc	A	0	426	394	364	338	799	991
586	gcg	A	0	401	339	303	331	677	699
586	gct	A	0	176	170	140	265	374	345
586	gga	G	0	329	283	355	395	1438	1773
586	ggc	G	0	209	176	235	312	942	1243
586	ggg	G	0	1754	1412	1901	2226	8301	10573
586	ggt	G	0	303	269	382	505	1747	2412
586	gta	V	0	416	313	167	178	110	101
586	gtc	V	1	52	43	14	30	12	7
586	gtg	V	0	366	281	133	101	93	71
586	gtt	V	0	532	449	251	191	123	90
586	taa	*	0	714	549	313	336	178	141
586	tac	Y	0	523	441	209	215	94	69
586	tag	*	1	406	386	185	219	107	66
586	tat	Y	0	906	730	378	366	229	180
586	tca	S	0	308	450	330	431	1411	2026
586	tcc	S	0	717	718	751	1107	3857	5630
586	tcg	S	0	207	199	202	223	893	1066
586	tct	S	0	11717	11779	12337	13493	49626	73030
586	tga	*	0	627	479	258	241	124	103
586	tgc	C	0	200	207	194	233	584	679
586	tgg	W	0	912	572	406	240	224	262
586	tgt	C	0	1059	973	1028	1151	3042	3493
586	tta	L	0	686	505	347	318	160	167
586	ttc	F	0	230	175	98	71	34	40
586	ttg	L	0	420	224	210	143	87	51
586	ttt	F	0	402	342	171	156	80	59
587	aaa	K	0	673	431	348	314	287	249
587	aac	N	0	571	508	544	584	1141	1215
587	aag	K	0	470	304	238	160	250	231
587	aat	N	0	432	430	417	433	878	893
587	aca	T	0	510	399	404	411	684	669
587	acc	T	1	165	260	164	225	328	352
587	acg	T	0	534	363	445	395	891	831
587	act	T	0	621	577	514	596	982	869
587	aga	R	0	827	630	591	520	962	827
587	agc	S	0	632	544	654	887	3703	5149
587	agg	R	0	392	387	334	367	598	565
587	agt	S	0	426	429	399	603	2314	3145
587	ata	I	0	692	559	545	461	673	605
587	atc	I	0	521	407	396	359	578	593
587	atg	M	0	516	377	324	298	318	254
587	att	I	1	460	460	375	439	585	516
587	caa	Q	0	369	337	354	435	882	974
587	cac	H	0	548	601	519	666	2205	2810
587	cag	Q	0	353	333	406	445	1023	1148
587	cat	H	0	754	680	728	906	2789	3419
587	cca	P	0	230	161	145	160	334	354
587	ccc	P	0	2061	1710	1429	1569	3390	4224
587	ccg	P	0	814	696	545	587	1184	1355
587	cct	P	0	1004	775	733	615	1732	2095
587	cga	R	0	550	443	400	416	609	612
587	cgc	R	0	709	626	567	540	943	954
587	cgg	R	0	1019	845	787	605	1450	1270
587	cgt	R	0	417	378	307	384	612	569
587	cta	L	0	498	394	314	296	313	268
587	ctc	L	0	392	306	273	196	295	321
587	ctg	L	0	487	412	349	260	292	199
587	ctt	L	0	677	521	431	374	441	395
587	gaa	E	0	650	489	291	232	136	110
587	gac	D	0	478	292	231	201	98	75
587	gag	E	0	575	409	282	182	255	207
587	gat	D	0	579	421	275	162	127	129
587	gca	A	0	705	563	662	870	3445	4568
587	gcc	A	0	619	617	570	973	2644	3656
587	gcg	A	0	960	847	1005	1272	5295	7413
587	gct	A	0	11717	11779	12337	13493	49626	73030
587	gga	G	0	455	492	535	784	2994	4304
587	ggc	G	0	1522	1508	1881	2657	10927	15341
587	ggg	G	0	3686	3374	4285	5762	23959	33291
587	ggt	G	0	1266	1117	1470	2014	9128	13345
587	gta	V	0	192	237	120	131	313	383
587	gtc	V	0	764	621	672	655	1720	2097
587	gtg	V	0	979	709	963	916	2630	3122
587	gtt	V	0	986	824	819	845	1887	2021
587	taa	*	0	793	548	384	233	200	197
587	tac	Y	0	477	352	354	291	408	308
587	tag	*	0	483	352	215	241	122	101
587	tat	Y	0	654	608	427	500	514	399
587	tca	S	0	237	296	281	369	1147	1703
587	tcc	S	0	760	665	794	1135	4609	6654
587	tcg	S	0	371	328	357	528	2233	3057
587	tct	S	0	437	406	419	668	2530	3564
587	tga	*	1	169	151	61	65	41	29
587	tgc	C	0	668	595	665	780	2784	3791
587	tgg	W	0	703	492	382	361	439	392
587	tgt	C	0	1253	1066	1031	1130	4072	5512
587	tta	L	0	632	476	394	217	333	306
587	ttc	F	0	81	74	51	48	85	81
587	ttg	L	0	440	311	273	184	233	219
587	ttt	F	0	321	246	180	113	168	117
588	aaa	K	0	965	712	600	460	855	837
588	aac	N	0	1247	884	970	1342	5051	7531
588	aag	K	0	469	377	259	255	318	289
588	aat	N	0	11717	11779	12337	13493	49626	73030
588	aca	T	0	322	309	316	381	1342	1709
588	acc	T	0	395	357	411	451	1597	2109
588	acg	T	0	123	89	138	155	692	1037
588	act	T	0	563	447	528	653	2678	3481
588	aga	R	0	612	439	500	560	1388	1500
588	agc	S	0	113	126	112	227	485	676
588	agg	R	0	623	539	488	510	1410	1657
588	agt	S	0	575	480	579	733	2531	3407
588	ata	I	0	730	563	516	409	556	509
588	atc	I	0	575	401	389	277	509	525
588	atg	M	0	569	414	392	432	1017	1124
588	att	I	0	600	513	430	450	423	419
588	caa	Q	0	469	411	443	519	1618	2047
588	cac	H	0	243	245	274	325	1089	1606
588	cag	Q	0	388	361	298	415	1017	1224
588	cat	H	1	2		1		6	2
588	cca	P	0	398	274	211	142	206	162
588	ccc	P	0	2347	1848	1465	1162	1988	2071
588	ccg	P	0	241	201	160	109	154	189
588	cct	P	0	173	160	109	72	92	81
588	cga	R	0	260	209	215	197	591	666
588	cgc	R	0	545	441	445	454	1127	1471
588	cgg	R	0	513	416	534	473	1600	1991
588	cgt	R	0	302	265	197	241	732	928
588	cta	L	0	335	304	203	199	259	326
588	ctc	L	1	186	212	119	95	117	103
588	ctg	L	0	280	214	164	130	206	279
588	ctt	L	0	438	338	226	236	283	317
588	gaa	E	0	281	207	181	160	210	219
588	gac	D	0	337	259	252	157	246	259
588	gag	E	0	547	418	346	339	402	328
588	gat	D	0	352	307	198	265	179	106
588	gca	A	0	274	222	206	188	428	384
588	gcc	A	0	686	543	554	553	1493	1957
588	gcg	A	0	534	377	395	389	905	1027
588	gct	A	0	359	324	309	293	585	713
588	gga	G	0	428	393	424	552	1546	1986
588	ggc	G	0	949	802	948	1093	3790	5188
588	ggg	G	0	3872	3519	3841	4025	13556	18647
588	ggt	G	0	693	656	670	739	2349	3047
588	gta	V	0	354	293	295	255	388	400
588	gtc	V	0	184	165	143	144	257	331
588	gtg	V	0	717	590	552	511	1176	1281
588	gtt	V	0	275	292	249	189	328	295
588	taa	*	0	395	345	196	193	151	128
588	tac	Y	0	487	390	462	606	2037	2791
588	tag	*	0	419	261	172	223	103	90
588	tat	Y	0	1135	880	1114	1368	5030	6472
588	tca	S	0	806	577	739	787	2933	4470
588	tcc	S	0	283	283	316	350	1240	1601
588	tcg	S	0	441	352	390	431	1557	2319
588	tct	S	0	506	521	455	613	1808	2513
588	tga	*	1	247	247	113	150	105	64
588	tgc	C	0	273	252	264	326	1087	1381
588	tgg	W	0	752	684	887	870	2807	3686
588	tgt	C	0	447	500	433	502	1197	1571
588	tta	L	0	598	509	378	334	488	498
588	ttc	F	0	528	398	541	538	2036	3043
588	ttg	L	0	341	279	238	228	441	475
588	ttt	F	0	1022	934	1089	1368	4864	6578
589	aaa	K	0	424	356	384	304	678	702
589	aac	N	0	210	220	212	225	593	699
589	aag	K	0	380	302	273	306	541	504
589	aat	N	0	642	489	539	508	1221	1252
589	aca	T	0	140	121	97	89	220	228
589	acc	T	0	226	202	189	235	403	455
589	acg	T	0	509	434	344	397	813	926
589	act	T	0	912	725	634	601	1197	1460
589	aga	R	0	689	546	565	484	1388	1501
589	agc	S	0	255	218	255	266	669	868
589	agg	R	0	1419	1131	1033	978	2389	2792
589	agt	S	1	62	69	44	129	172	205
589	ata	I	0	506	324	304	218	583	726
589	atc	I	0	364	258	211	162	373	441
589	atg	M	0	11717	11779	12337	13493	49626	73030
589	att	I	0	89	68	67	62	128	155
589	caa	Q	0	302	161	134	84	104	98
589	cac	H	0	545	445	584	701	2282	2863
589	cag	Q	0	293	238	151	126	158	166
589	cat	H	0	216	210	254	414	1080	1381
589	cca	P	0	318	276	139	117	66	49
589	ccc	P	0	1053	802	475	307	221	160
589	ccg	P	1	621	568	318	251	252	227
589	cct	P	0	447	381	193	272	116	80
589	cga	R	0	331	228	256	333	637	687
589	cgc	R	0	877	662	694	650	1649	1697
589	cgg	R	0	1391	1073	1047	998	2276	2676
589	cgt	R	0	858	606	631	531	1502	1662
589	cta	L	0	535	447	571	810	2679	3522
589	ctc	L	0	505	395	452	582	1940	2674
589	ctg	L	0	657	602	680	1006	3738	4976
589	ctt	L	0	538	506	606	777	3105	4282
589	gaa	E	0	116	131	96	122	146	186
589	gac	D	0	536	342	278	224	305	293
589	gag	E	0	865	680	587	490	971	1069
589	gat	D	0	432	282	191	228	168	147
589	gca	A	0	325	349	265	271	969	1319
589	gcc	A	0	1462	1290	1349	1478	5521	7511
589	gcg	A	0	1252	1123	1141	1237	4333	5729
589	gct	A	0	171	139	147	165	473	580
589	gga	G	0	940	589	696	602	1420	1466
589	ggc	G	0	1278	852	1086	887	1913	1762
589	ggg	G	0	3743	3238	3023	3112	6572	6786
589	ggt	G	0	680	698	510	492	983	904
589	gta	V	0	449	334	248	184	330	359
589	gtc	V	0	678	485	338	311	515	507
589	gtg	V	0	1276	933	698	715	1268	1401
589	gtt	V	0	355	313	248	179	401	381
589	taa	*	0	203	170	84	107	80	67
589	tac	Y	0	402	335	467	574	1970	2331
589	tag	*	0	254	205	149	150	64	52
589	tat	Y	0	568	393	590	676	2002	2535
589	tca	S	0	409	322	318	327	924	1300
589	tcc	S	0	311	271	246	328	786	938
589	tcg	S	0	340	281	235	255	690	1016
589	tct	S	0	199	180	197	172	585	677
589	tga	*	0	101	84	42	35	21	11
589	tgc	C	0	471	387	521	638	2674	3569
589	tgg	W	0	851	745	805	786	2191	2670
589	tgt	C	0	574	432	586	669	2884	4011
589	tta	L	0	263	250	245	384	1419	1916
589	ttc	F	0	928	881	1038	1314	4985	6855
589	ttg	L	0	439	346	394	540	2080	2951
589	ttt	F	0	223	295	294	391	1475	1978
590	aaa	K	0	939	613	567	453	734	789
590	aac	N	0	378	294	275	323	714	794
590	aag	K	0	186	169	89	91	165	146
590	aat	N	0	566	456	399	369	804	910
590	aca	T	0	147	159	104	158	278	375
590	acc	T	0	197	178	165	208	445	504
590	acg	T	0	425	319	318	313	928	1140
590	act	T	0	394	257	263	299	749	1081
590	aga	R	0	181	169	118	72	184	206
590	agc	S	0	197	103	121	82	279	240
590	agg	R	0	679	525	429	317	577	512
590	agt	S	0	406	365	283	286	541	613
590	ata	I	0	537	408	299	240	475	539
590	atc	I	0	263	280	180	158	280	316
590	atg	M	0	454	393	369	384	1149	1497
590	att	I	0	537	523	318	317	514	540
590	caa	Q	0	254	180	129	98	164	180
590	cac	H	0	360	294	263	241	586	780
590	cag	Q	0	117	125	86	106	180	197
590	cat	H	0	522	434	367	383	963	1399
590	cca	P	0	186	102	72	59	33	47
590	ccc	P	0	986	673	383	342	159	156
590	ccg	P	0	346	178	146	100	93	89
590	cct	P	0	238	193	101	66	42	35
590	cga	R	0	165	157	94	110	87	99
590	cgc	R	0	250	161	114	87	135	139
590	cgg	R	0	424	315	258	150	237	226
590	cgt	R	0	414	289	245	243	266	314
590	cta	L	0	215	187	189	168	549	673
590	ctc	L	0	402	340	283	287	716	937
590	ctg	L	0	419	319	326	316	831	1136
590	ctt	L	0	783	609	594	580	1703	2439
590	gaa	E	0	11717	11779	12337	13493	49626	73030
590	gac	D	0	327	301	330	386	1482	1963
590	gag	E	0	959	755	884	1128	4812	6226
590	gat	D	0	230	229	231	331	794	1084
590	gca	A	0	272	260	170	199	403	483
590	gcc	A	0	257	261	157	257	351	453
590	gcg	A	0	473	324	313	257	656	818
590	gct	A	0	114	86	70	92	159	151
590	gga	G	0	507	482	380	469	2748	5799
590	ggc	G	0	155	112	91	87	217	293
590	ggg	G	0	8381	6891	6106	5404	12834	13457
590	ggt	G	0	900	787	612	561	1259	1312
590	gta	V	0	392	342	272	416	620	752
590	gtc	V	0	232	204	171	145	329	443
590	gtg	V	0	952	837	769	895	2093	2484
590	gtt	V	0	901	725	684	567	1719	2198
590	taa	*	0	485	340	200	135	130	102
590	tac	Y	0	400	322	315	350	803	928
590	tag	*	0	424	258	170	150	98	60
590	tat	Y	0	916	728	675	788	1879	2191
590	tca	S	0	419	438	314	270	628	775
590	tcc	S	0	170	148	120	206	315	321
590	tcg	S	0	501	341	332	283	602	687
590	tct	S	0	822	668	495	488	1000	1233
590	tga	*	0	394	234	147	97	83	72
590	tgc	C	0	666	509	359	301	387	507
590	tgg	W	0	744	602	524	477	966	996
590	tgt	C	0	703	520	421	317	608	667
590	tta	L	0	717	598	532	573	1646	2070
590	ttc	F	0	567	478	449	442	1265	1738
590	ttg	L	0	614	481	446	440	1181	1395
590	ttt	F	0	1148	946	875	912	2267	2766
